# Supplementary material for: 3-Methyl­sulfanyl-5-phenyl-4H-1,2,4-triazol-4-amine–water (6/1)
Source: Acta Crystallogr Sect E Struct Rep Online. 2009 Mar 6;65(Pt 4):o676. doi: 10.1107/S1600536808041056 (PMC2969018; doi:10.1107/S1600536808041056)
Supplement: Supplementary file 1 [file e-65-0o676-sup1.cif]

##############################################################################
###                                                                        ###
###        Electronic paper (Acta Crystallographica Section E)             ###
###                                                                        ###
##############################################################################
#                                                                            #
# This CIF contains the data in a paper accepted for publication in Acta     #
# Crystallographica Section E. It conforms to the requirements of Notes      #
# for Authors for Section E, and has been peer reviewed under the auspices   #
# of the IUCr Commission on Journals.                                        #
#                                                                            #
# Full details of the Crystallographic Information File format               #
# are given in the paper "The Crystallographic Information File (CIF):       #
# a New Standard Archive File for Crystallography" by S. R. Hall, F. H.      #
# Allen and I. D. Brown [Acta Cryst. (1991), A47, 655-685].                  #
#                                                                            #
# The current version of the core CIF dictionary is obtainable from          #
# ftp://ftp.iucr.org/pub/cif_core.dic. The current version number is 2.4.    #
#                                                                            #
# Software is freely available for graphical display of the structure(s) in  #
# this CIF.  For information consult the CIF home page http://www.iucr.org/  #
# cif/home.html                                                              #
#                                                                            #
# This file may be used for bona fide research purposes within the           #
# scientific community so long as proper attribution is given to the journal # 
# article from which it was obtained.                                        #
#                                                                            #
##############################################################################
                                             
data_I
_audit_creation_method     SHELXL-97
_chemical_name_systematic
;
3-Methylsulfanyl-5-phenyl-4<i>H</i>-1,2,4-triazol-4-amine--water (6/1)
;
_chemical_name_common     ?
_chemical_formula_moiety     '6(C9 H10 N4 S), (H2 O)'
_chemical_formula_sum     'C54 H62 N24 O S6'
_chemical_formula_iupac     '6C9 H10 N4 S, H2 O'
_chemical_formula_weight     1255.73
_chemical_melting_point     ?
_symmetry_cell_setting     Hexagonal
_symmetry_space_group_name_H-M     'R -3'
_symmetry_space_group_name_Hall     '-R 3'
loop_
    _symmetry_equiv_pos_as_xyz
    'x, y, z'
    '-y, x-y, z'
    '-x+y, -x, z'
    'x+2/3, y+1/3, z+1/3'
    '-y+2/3, x-y+1/3, z+1/3'
    '-x+y+2/3, -x+1/3, z+1/3'
    'x+1/3, y+2/3, z+2/3'
    '-y+1/3, x-y+2/3, z+2/3'
    '-x+y+1/3, -x+2/3, z+2/3'
    '-x, -y, -z'
    'y, -x+y, -z'
    'x-y, x, -z'
    '-x+2/3, -y+1/3, -z+1/3'
    'y+2/3, -x+y+1/3, -z+1/3'
    'x-y+2/3, x+1/3, -z+1/3'
    '-x+1/3, -y+2/3, -z+2/3'
    'y+1/3, -x+y+2/3, -z+2/3'
    'x-y+1/3, x+2/3, -z+2/3'
_cell_length_a     23.0266(15)
_cell_length_b     23.0266(15)
_cell_length_c     10.5190(9)
_cell_angle_alpha     90.00
_cell_angle_beta     90.00
_cell_angle_gamma     120.00
_cell_volume     4830.2(6)
_cell_formula_units_Z     3
_cell_measurement_reflns_used     2375
_cell_measurement_theta_min     2.17
_cell_measurement_theta_max     23.00
_cell_measurement_temperature     298(2)
_exptl_crystal_description     Prism
_exptl_crystal_colour     Colorless
_exptl_crystal_size_max     0.32
_exptl_crystal_size_mid     0.23
_exptl_crystal_size_min     0.15
_exptl_crystal_density_diffrn     1.314
_exptl_crystal_density_meas     ?
_exptl_crystal_density_method     'not measured'
_exptl_crystal_F_000     2004
_exptl_absorpt_coefficient_mu     0.273
_exptl_absorpt_correction_type     'multi-scan'
_exptl_absorpt_process_details     '(SADABS; Bruker, 2002)'
_exptl_absorpt_correction_T_min     0.9178
_exptl_absorpt_correction_T_max     0.9603
_exptl_special_details
;
 ?
;
_diffrn_ambient_temperature     298(2)
_diffrn_radiation_type     MoK\a
_diffrn_radiation_wavelength     0.71073
_diffrn_radiation_source     'fine-focus sealed tube'
_diffrn_radiation_monochromator     graphite
_diffrn_measurement_device_type     'Bruker SMART CCD area-detector'
_diffrn_measurement_method     '\f and \w'
_diffrn_detector_area_resol_mean     ?
_diffrn_reflns_number     8946
_diffrn_reflns_av_R_equivalents     0.0466
_diffrn_reflns_av_sigmaI/netI     0.0381
_diffrn_reflns_theta_min     1.77
_diffrn_reflns_theta_max     25.48
_diffrn_reflns_theta_full     25.48
_diffrn_measured_fraction_theta_max     1.000
_diffrn_measured_fraction_theta_full     1.000
_diffrn_reflns_limit_h_min     -27
_diffrn_reflns_limit_h_max     27
_diffrn_reflns_limit_k_min     -27
_diffrn_reflns_limit_k_max     20
_diffrn_reflns_limit_l_min     -10
_diffrn_reflns_limit_l_max     12
_diffrn_standards_number     ?
_diffrn_standards_interval_count     ?
_diffrn_standards_interval_time     ?
_diffrn_standards_decay_%     ?
_refine_special_details
;
 Refinement of F^2^ against ALL reflections.  The weighted R-factor wR and
 goodness of fit S are based on F^2^, conventional R-factors R are based
 on F, with F set to zero for negative F^2^. The threshold expression of
 F^2^ > 2sigma(F^2^) is used only for calculating R-factors(gt) etc. and is
 not relevant to the choice of reflections for refinement.  R-factors based
 on F^2^ are statistically about twice as large as those based on F, and R-
 factors based on ALL data will be even larger.
;
_reflns_number_total     2011
_reflns_number_gt     1647
_reflns_threshold_expression     >2sigma(I)
_refine_ls_structure_factor_coef     Fsqd
_refine_ls_matrix_type     full
_refine_ls_R_factor_all     0.0898
_refine_ls_R_factor_gt     0.0730
_refine_ls_wR_factor_gt     0.1921
_refine_ls_wR_factor_ref     0.2037
_refine_ls_goodness_of_fit_ref     0.990
_refine_ls_restrained_S_all     0.990
_refine_ls_number_reflns     2011
_refine_ls_number_parameters     137
_refine_ls_number_restraints     0
_refine_ls_hydrogen_treatment     constr
_refine_ls_weighting_scheme     calc
_refine_ls_weighting_details
        'calc w=1/[\s^2^(Fo^2^)+(0.1049P)^2^+19.9182P] where P=(Fo^2^+2Fc^2^)/3'
_atom_sites_solution_hydrogens     geom
_atom_sites_solution_primary     direct
_atom_sites_solution_secondary     difmap
_refine_ls_shift/su_max     0.000
_refine_ls_shift/su_mean     0.000
_refine_diff_density_max     0.699
_refine_diff_density_min     -0.269
_refine_ls_extinction_method     none
_refine_ls_extinction_coef     ?
loop_
    _atom_type_symbol
    _atom_type_description
    _atom_type_scat_dispersion_real
    _atom_type_scat_dispersion_imag
    _atom_type_scat_source
    'C' 'C' 0.0033 0.0016
                         'International Tables Vol C Tables 4.2.6.8 and 6.1.1.4'
    'H' 'H' 0.0000 0.0000
                         'International Tables Vol C Tables 4.2.6.8 and 6.1.1.4'
    'N' 'N' 0.0061 0.0033
                         'International Tables Vol C Tables 4.2.6.8 and 6.1.1.4'
    'O' 'O' 0.0106 0.0060
                         'International Tables Vol C Tables 4.2.6.8 and 6.1.1.4'
    'S' 'S' 0.1246 0.1234
                         'International Tables Vol C Tables 4.2.6.8 and 6.1.1.4'
_computing_data_collection     'SMART (Bruker, 2002)'
_computing_cell_refinement     'SAINT (Bruker, 2002)'
_computing_data_reduction     'SAINT (Bruker, 2002)'
_computing_structure_solution     'SHELXS97 (Sheldrick, 2008)'
_computing_structure_refinement     'SHELXL97 (Sheldrick, 2008)'
_computing_molecular_graphics     'SHELXTL (Sheldrick, 2008)'
_computing_publication_material     'SHELXTL (Sheldrick, 2008)'
loop_
    _atom_site_type_symbol
    _atom_site_label
    _atom_site_fract_x
    _atom_site_fract_y
    _atom_site_fract_z
    _atom_site_U_iso_or_equiv
    _atom_site_adp_type
    _atom_site_calc_flag
    _atom_site_refinement_flags
    _atom_site_occupancy
    _atom_site_disorder_assembly
    _atom_site_disorder_group
    S S1 1.03285(6) 0.89151(5) 0.71331(11) 0.0608(4) Uani d . 1 . .
    O O1W 0.645(2) 0.348(3) 0.356(2) 0.095(12) Uani d P 0.166667 . .
    H H1W 0.6667 0.3333 0.3967 0.142 Uiso d SPR 0.50 . .
    H H2W 0.6439 0.3779 0.3102 0.142 Uiso d PR 0.166667 . .
    N N1 1.08197(15) 0.83742(16) 0.5409(3) 0.0520(8) Uani d . 1 . .
    N N2 1.05881(15) 0.77523(16) 0.4828(3) 0.0501(8) Uani d . 1 . .
    N N3 0.98055(13) 0.76822(14) 0.6086(3) 0.0381(7) Uani d . 1 . .
    N N4 0.92266(14) 0.74747(15) 0.6827(3) 0.0457(8) Uani d . 1 . .
    H H4A 0.8918 0.7438 0.6318 0.055 Uiso d R 1 . .
    H H4B 0.9136 0.7090 0.7124 0.055 Uiso d R 1 . .
    C C1 1.1062(3) 0.9644(2) 0.6516(5) 0.0809(15) Uani d . 1 . .
    H H1A 1.1442 0.9579 0.6578 0.121 Uiso calc R 1 . .
    H H1B 1.1146 1.0031 0.7001 0.121 Uiso calc R 1 . .
    H H1C 1.0989 0.9709 0.5642 0.121 Uiso calc R 1 . .
    C C2 1.03399(18) 0.83096(18) 0.6157(3) 0.0433(9) Uani d . 1 . .
    C C3 0.99830(17) 0.73476(18) 0.5243(3) 0.0410(8) Uani d . 1 . .
    C C4 0.95704(18) 0.66410(18) 0.4868(3) 0.0427(8) Uani d . 1 . .
    C C5 0.8903(2) 0.6366(2) 0.4557(4) 0.0555(10) Uani d . 1 . .
    H H5 0.8695 0.6622 0.4626 0.067 Uiso calc R 1 . .
    C C6 0.8543(2) 0.5711(2) 0.4142(5) 0.0726(13) Uani d . 1 . .
    H H6 0.8092 0.5526 0.3935 0.087 Uiso calc R 1 . .
    C C7 0.8845(3) 0.5333(2) 0.4034(5) 0.0783(14) Uani d . 1 . .
    H H7 0.8600 0.4892 0.3746 0.094 Uiso calc R 1 . .
    C C8 0.9510(3) 0.5600(2) 0.4349(5) 0.0689(13) Uani d . 1 . .
    H H8 0.9714 0.5341 0.4276 0.083 Uiso calc R 1 . .
    C C9 0.9874(2) 0.6252(2) 0.4773(4) 0.0524(10) Uani d . 1 . .
    H H9 1.0322 0.6431 0.4996 0.063 Uiso calc R 1 . .
loop_
    _atom_site_aniso_label
    _atom_site_aniso_U_11
    _atom_site_aniso_U_22
    _atom_site_aniso_U_33
    _atom_site_aniso_U_12
    _atom_site_aniso_U_13
    _atom_site_aniso_U_23
    S1 0.0603(7) 0.0493(6) 0.0676(7) 0.0236(5) 0.0099(5) -0.0071(5)
    O1W 0.050(15) 0.09(3) 0.100(18) 0.001(10) 0.041(12) -0.015(14)
    N1 0.0389(17) 0.0496(19) 0.060(2) 0.0166(15) 0.0097(15) 0.0029(15)
    N2 0.0428(18) 0.0512(19) 0.0565(19) 0.0236(15) 0.0112(14) 0.0018(15)
    N3 0.0322(14) 0.0406(16) 0.0436(16) 0.0197(13) 0.0060(12) 0.0054(12)
    N4 0.0378(16) 0.0474(17) 0.0534(19) 0.0225(14) 0.0097(13) 0.0090(14)
    C1 0.079(3) 0.044(2) 0.095(4) 0.012(2) 0.013(3) -0.005(2)
    C2 0.0404(19) 0.0412(19) 0.048(2) 0.0203(16) 0.0030(16) 0.0040(15)
    C3 0.0404(19) 0.045(2) 0.0417(19) 0.0245(16) 0.0027(15) 0.0037(15)
    C4 0.048(2) 0.045(2) 0.0392(19) 0.0258(17) 0.0067(15) 0.0056(15)
    C5 0.050(2) 0.053(2) 0.069(3) 0.029(2) -0.0036(19) -0.005(2)
    C6 0.056(3) 0.057(3) 0.100(4) 0.025(2) -0.012(2) -0.012(3)
    C7 0.080(3) 0.048(3) 0.102(4) 0.028(2) 0.000(3) -0.014(2)
    C8 0.081(3) 0.060(3) 0.081(3) 0.047(3) 0.010(3) 0.001(2)
    C9 0.055(2) 0.056(2) 0.054(2) 0.033(2) 0.0063(18) 0.0038(18)
_geom_special_details
;
 All esds (except the esd in the dihedral angle between two l.s. planes)
 are estimated using the full covariance matrix.  The cell esds are taken
 into account individually in the estimation of esds in distances, angles
 and torsion angles; correlations between esds in cell parameters are only
 used when they are defined by crystal symmetry.  An approximate (isotropic)
 treatment of cell esds is used for estimating esds involving l.s. planes.
;
loop_
    _geom_bond_atom_site_label_1
    _geom_bond_atom_site_label_2
    _geom_bond_site_symmetry_2
    _geom_bond_distance
    _geom_bond_publ_flag
    S1 C2 . 1.743(4) ?
    S1 C1 . 1.804(5) ?
    O1W O1W 17 0.88(3) ?
    O1W O1W 18_545 0.88(3) ?
    O1W O1W 2_655 1.28(4) ?
    O1W O1W 3_665 1.28(4) ?
    O1W O1W 16_655 1.55(4) ?
    O1W H1W . 0.8501 ?
    O1W H2W . 0.8500 ?
    N1 C2 . 1.302(5) ?
    N1 N2 . 1.395(5) ?
    N2 C3 . 1.305(5) ?
    N3 C2 . 1.352(5) ?
    N3 C3 . 1.364(4) ?
    N3 N4 . 1.406(4) ?
    N4 H4A . 0.8601 ?
    N4 H4B . 0.8600 ?
    C1 H1A . 0.9600 ?
    C1 H1B . 0.9600 ?
    C1 H1C . 0.9600 ?
    C3 C4 . 1.470(5) ?
    C4 C5 . 1.378(5) ?
    C4 C9 . 1.388(5) ?
    C5 C6 . 1.379(6) ?
    C5 H5 . 0.9300 ?
    C6 C7 . 1.365(7) ?
    C6 H6 . 0.9300 ?
    C7 C8 . 1.375(7) ?
    C7 H7 . 0.9300 ?
    C8 C9 . 1.377(6) ?
    C8 H8 . 0.9300 ?
    C9 H9 . 0.9300 ?
loop_
    _geom_angle_atom_site_label_1
    _geom_angle_atom_site_label_2
    _geom_angle_atom_site_label_3
    _geom_angle_site_symmetry_1
    _geom_angle_site_symmetry_3
    _geom_angle
    _geom_angle_publ_flag
    C2 S1 C1 . . 98.7(2) ?
    O1W O1W O1W 17 18_545 93(4) ?
    O1W O1W O1W 17 2_655 89.994(4) ?
    O1W O1W O1W 18_545 3_665 89.995(9) ?
    O1W O1W O1W 2_655 3_665 60.000(8) ?
    O1W O1W O1W 17 16_655 55.4(9) ?
    O1W O1W O1W 18_545 16_655 55.4(9) ?
    O1W O1W H1W 17 . 85.0 ?
    O1W O1W H1W 18_545 . 85.0 ?
    O1W O1W H1W 16_655 . 48.2 ?
    O1W O1W H2W 17 . 67.8 ?
    O1W O1W H2W 18_545 . 108.1 ?
    O1W O1W H2W 2_655 . 144.8 ?
    O1W O1W H2W 3_665 . 110.0 ?
    O1W O1W H2W 16_655 . 117.3 ?
    H1W O1W H2W . . 149.9 ?
    C2 N1 N2 . . 106.3(3) ?
    C3 N2 N1 . . 108.1(3) ?
    C2 N3 C3 . . 105.6(3) ?
    C2 N3 N4 . . 122.3(3) ?
    C3 N3 N4 . . 132.0(3) ?
    N3 N4 H4A . . 106.6 ?
    N3 N4 H4B . . 104.5 ?
    H4A N4 H4B . . 111.3 ?
    S1 C1 H1A . . 109.5 ?
    S1 C1 H1B . . 109.5 ?
    H1A C1 H1B . . 109.5 ?
    S1 C1 H1C . . 109.5 ?
    H1A C1 H1C . . 109.5 ?
    H1B C1 H1C . . 109.5 ?
    N1 C2 N3 . . 110.8(3) ?
    N1 C2 S1 . . 128.0(3) ?
    N3 C2 S1 . . 121.2(3) ?
    N2 C3 N3 . . 109.2(3) ?
    N2 C3 C4 . . 124.7(3) ?
    N3 C3 C4 . . 126.1(3) ?
    C5 C4 C9 . . 119.5(4) ?
    C5 C4 C3 . . 121.8(3) ?
    C9 C4 C3 . . 118.6(3) ?
    C4 C5 C6 . . 119.9(4) ?
    C4 C5 H5 . . 120.0 ?
    C6 C5 H5 . . 120.0 ?
    C7 C6 C5 . . 120.4(4) ?
    C7 C6 H6 . . 119.8 ?
    C5 C6 H6 . . 119.8 ?
    C6 C7 C8 . . 120.1(4) ?
    C6 C7 H7 . . 119.9 ?
    C8 C7 H7 . . 119.9 ?
    C7 C8 C9 . . 120.1(4) ?
    C7 C8 H8 . . 120.0 ?
    C9 C8 H8 . . 120.0 ?
    C8 C9 C4 . . 119.9(4) ?
    C8 C9 H9 . . 120.1 ?
    C4 C9 H9 . . 120.1 ?
loop_
    _geom_torsion_atom_site_label_1
    _geom_torsion_atom_site_label_2
    _geom_torsion_atom_site_label_3
    _geom_torsion_atom_site_label_4
    _geom_torsion_site_symmetry_1
    _geom_torsion_site_symmetry_2
    _geom_torsion_site_symmetry_3
    _geom_torsion_site_symmetry_4
    _geom_torsion
    _geom_torsion_publ_flag
    C2 N1 N2 C3 . . . . 0.4(4) ?
    N2 N1 C2 N3 . . . . -0.6(4) ?
    N2 N1 C2 S1 . . . . -179.7(3) ?
    C3 N3 C2 N1 . . . . 0.6(4) ?
    N4 N3 C2 N1 . . . . 178.1(3) ?
    C3 N3 C2 S1 . . . . 179.7(2) ?
    N4 N3 C2 S1 . . . . -2.7(5) ?
    C1 S1 C2 N1 . . . . 11.9(4) ?
    C1 S1 C2 N3 . . . . -167.1(3) ?
    N1 N2 C3 N3 . . . . -0.1(4) ?
    N1 N2 C3 C4 . . . . -179.1(3) ?
    C2 N3 C3 N2 . . . . -0.3(4) ?
    N4 N3 C3 N2 . . . . -177.5(3) ?
    C2 N3 C3 C4 . . . . 178.7(3) ?
    N4 N3 C3 C4 . . . . 1.5(6) ?
    N2 C3 C4 C5 . . . . -135.3(4) ?
    N3 C3 C4 C5 . . . . 45.9(5) ?
    N2 C3 C4 C9 . . . . 41.9(5) ?
    N3 C3 C4 C9 . . . . -137.0(4) ?
    C9 C4 C5 C6 . . . . -0.7(6) ?
    C3 C4 C5 C6 . . . . 176.4(4) ?
    C4 C5 C6 C7 . . . . -0.2(7) ?
    C5 C6 C7 C8 . . . . 0.6(8) ?
    C6 C7 C8 C9 . . . . -0.1(8) ?
    C7 C8 C9 C4 . . . . -0.8(7) ?
    C5 C4 C9 C8 . . . . 1.2(6) ?
    C3 C4 C9 C8 . . . . -176.0(4) ?
loop_
    _geom_hbond_atom_site_label_D
    _geom_hbond_atom_site_label_H
    _geom_hbond_atom_site_label_A
    _geom_hbond_site_symmetry_A
    _geom_hbond_distance_DH
    _geom_hbond_distance_HA
    _geom_hbond_distance_DA
    _geom_hbond_angle_DHA
    _geom_hbond_publ_flag
    N4 H4A N1 11_566 0.86 2.30 3.127(4) 162.4 yes
    N4 H4B N2 5_655 0.86 2.21 3.060(4) 171.6 yes
    C5 H5 N1 11_566 0.93 2.60 3.507(6) 166.6 yes
data_global
_journal_date_recd_electronic     2008-10-30
_journal_date_accepted     2008-12-05
_journal_name_full     'Acta Crystallographica, Section E'
_journal_year     2009
_journal_volume     65
_journal_issue      4
_journal_page_first     o676
_journal_page_last     o676
_journal_paper_category     QO
_journal_coeditor_code     SJ2552
_publ_contact_author_name     'Jian-Jun Li'
_publ_contact_author_address
;
    Zhejiang Key Laboratory of Pharmaceutical Engineering
    College of Pharmaceutical Sciences
    Zhejiang University of Technology
    Zhejiang Hangzhou, 310014
    People's Republic of China
;
_publ_contact_author_email     'lijianjun@zjut.edu.cn'
_publ_contact_author_fax     '86-571-88320752'
_publ_contact_author_phone     '86-571-88320752'
_publ_section_title
;
3-Methylsulfanyl-5-phenyl-4<i>H</i>-1,2,4-triazol-4-amine--water (6/1)
;
loop_
    _publ_author_name
    _publ_author_address
    'Deng-Ze Wu'
;
    School of Chemistry and Materials Science
    Wenzhou University
    Zhejiang Wenzhou 325027
    People's Republic of China
;
    'Miao-Chang Liu'
;
    School of Chemistry and Materials Science
    Wenzhou University
    Zhejiang Wenzhou 325027
    People's Republic of China
;
    'Hua-Yue Wu'
;
    School of Chemistry and Materials Science
    Wenzhou University
    Zhejiang Wenzhou 325027
    People's Republic of China
;
    'Xiao-Bo Huang'
;
    School of Chemistry and Materials Science
    Wenzhou University
    Zhejiang Wenzhou 325027
    People's Republic of China
;
    'Jian-Jun Li'
;
    Zhejiang Key Laboratory of Pharmaceutical Engineering
    College of Pharmaceutical Sciences
    Zhejiang University of Technology
    Zhejiang Hangzhou 310014
    People's Republic of China
;
_exptl_special_details
;
Spectroscopic analysis: ^1^H NMR (chloroform-d): 7.97(s, 2H), 7.49(s, 3H),
6.12(s, 2H)), 2.60(s, 3H), p.p.m..^13^C NMR (DMSO-d): 155.16, 154.64, 130.12,
120.99, 128.22, 127.31, 14.20.
;
