# Supplementary material for: 3-Methyl­sulfanyl-5-phenyl-4H-1,2,4-triazol-4-amine–water (6/1)
Source: Acta Crystallogr Sect E Struct Rep Online. 2009 Mar 6;65(Pt 4):o676. doi: 10.1107/S1600536808041056 (PMC2969018; doi:10.1107/S1600536808041056)
Supplement: Supplementary file 2 [file e-65-0o676-Isup2.hkl]

#
# h,k,l, Fc-squared, Fo-squared, sigma(Fo-squared) and status flag
#
data_I
_shelx_title ' 1 in R-3'
_shelx_refln_list_code          4
_shelx_F_calc_maximum      404.04
_exptl_crystal_F_000      2004.00
_reflns_d_resolution_high  0.8260
 
loop_
 _symmetry_equiv_pos_as_xyz
 'x, y, z'
 '-y, x-y, z'
 '-x+y, -x, z'
 'x+2/3, y+1/3, z+1/3'
 '-y+2/3, x-y+1/3, z+1/3'
 '-x+y+2/3, -x+1/3, z+1/3'
 'x+1/3, y+2/3, z+2/3'
 '-y+1/3, x-y+2/3, z+2/3'
 '-x+y+1/3, -x+2/3, z+2/3'
 '-x, -y, -z'
 'y, -x+y, -z'
 'x-y, x, -z'
 '-x+2/3, -y+1/3, -z+1/3'
 'y+2/3, -x+y+1/3, -z+1/3'
 'x-y+2/3, x+1/3, -z+1/3'
 '-x+1/3, -y+2/3, -z+2/3'
 'y+1/3, -x+y+2/3, -z+2/3'
 'x-y+1/3, x+2/3, -z+2/3'
 
_cell_length_a    23.0266
_cell_length_b    23.0266
_cell_length_c    10.5190
_cell_angle_alpha  90.000
_cell_angle_beta   90.000
_cell_angle_gamma 120.000
 
_shelx_F_squared_multiplier     1.000
 
loop_
 _refln_index_h
 _refln_index_k
 _refln_index_l
 _refln_F_squared_calc
 _refln_F_squared_meas
 _refln_F_squared_sigma
 _refln_observed_status
  -1   2   0    23283.20    13452.85    383.64 o
   0   3   0     4522.76     9381.23    113.64 o
  -2   4   0    60977.53    51320.46    566.27 o
  -4   5   0        6.96      108.59      9.73 o
  -1   5   0    16071.45    20365.19    363.15 o
  -3   6   0    15487.74    14453.70    172.90 o
   0   6   0     2217.96     2272.24     53.51 o
  -5   7   0     3725.52     3466.93     57.08 o
  -2   7   0     5022.51     5163.30     81.87 o
  -7   8   0     1626.73     1403.30     34.22 o
  -4   8   0     4008.40     4901.38     72.57 o
  -1   8   0    13101.13    12269.10    338.95 o
  -6   9   0     3122.07     2761.03     79.72 o
  -3   9   0    46811.90    48839.63    609.42 o
   0   9   0      143.15      150.76     16.03 o
  -8  10   0     4442.67     4804.86     80.15 o
  -5  10   0        0.98       34.66      8.41 o
  -2  10   0     7438.93     7039.27    113.36 o
 -10  11   0      309.59      298.35     19.65 o
  -7  11   0     2267.05     2283.88     49.20 o
  -4  11   0      256.99      305.75     24.06 o
  -1  11   0     3594.87     4111.53     91.08 o
  -9  12   0    13833.31    14244.78    191.68 o
  -6  12   0     5773.71     6254.88    104.76 o
  -3  12   0      220.39      339.61     29.20 o
   0  12   0     3798.94     3831.77     98.88 o
 -11  13   0      326.09      303.65     21.81 o
  -8  13   0      446.46      632.05     28.10 o
  -5  13   0     4731.85     4694.50     86.87 o
  -2  13   0      445.43      286.88     21.58 o
 -13  14   0     1092.11     1290.66     46.98 o
 -10  14   0    13179.63    13920.68    193.62 o
  -7  14   0     3643.57     3771.37     71.62 o
  -4  14   0       27.63       74.53     13.67 o
  -1  14   0     4765.88     4114.72    108.92 o
 -12  15   0      686.91      592.33     35.95 o
  -9  15   0     4432.72     3936.60    101.14 o
  -6  15   0     2024.23     1893.57     92.94 o
  -3  15   0       40.80       68.86     19.17 o
   0  15   0     3328.86     2888.46     93.24 o
 -14  16   0      279.79      255.17     26.86 o
 -11  16   0    11336.86    10629.33    195.52 o
  -8  16   0      590.95      728.58     55.78 o
  -5  16   0     7014.32     6686.72    132.75 o
  -2  16   0     1035.38     1048.66     50.16 o
 -16  17   0     1436.43     1479.56     70.87 o
 -13  17   0      473.42      474.82     35.64 o
 -10  17   0     3784.20     3576.88    100.98 o
  -7  17   0      870.99      883.32     50.07 o
  -4  17   0    12355.67    11845.81    194.66 o
  -1  17   0      421.06      394.21     43.08 o
 -15  18   0      236.70      226.80     27.70 o
 -12  18   0       50.23       65.09     25.33 o
  -9  18   0     2985.01     2755.20     90.20 o
  -6  18   0     1732.61     1843.52     69.14 o
  -3  18   0     6460.66     5772.53    190.77 o
   0  18   0       19.26       32.87     27.89 o
 -17  19   0       23.55       38.00     26.23 o
 -14  19   0        3.38       23.14     24.47 o
 -11  19   0     1045.01     1186.19     61.88 o
  -8  19   0     4935.48     4585.89    119.63 o
  -5  19   0      874.48      905.66     59.50 o
  -2  19   0      954.50      910.09     63.38 o
 -19  20   0     1427.43     1290.30     74.42 o
 -16  20   0     1482.37     1260.86     73.42 o
 -13  20   0      199.71      271.78     42.08 o
 -10  20   0     3208.14     3252.72    109.82 o
  -7  20   0     1646.15     1617.93     72.21 o
  -4  20   0      484.24      568.84     61.27 o
  -1  20   0     1658.79     1622.52     93.17 o
 -18  21   0     2557.83     2442.91    112.82 o
 -15  21   0      475.87      594.80     56.08 o
 -12  21   0      847.60      978.20     61.43 o
  -9  21   0     2524.20     2546.12     90.44 o
  -6  21   0      311.83      376.16     48.78 o
  -3  21   0       86.55      134.65     42.90 o
   0  21   0       25.41       90.79     38.08 o
 -20  22   0      674.58      880.18     92.81 o
 -17  22   0       62.12       89.40     32.74 o
 -14  22   0       45.03       68.74     31.77 o
 -11  22   0     1677.64     1708.15     93.09 o
  -8  22   0      759.30      689.90     61.88 o
  -5  22   0     1370.43     1310.64     91.24 o
  -2  22   0       92.95      148.85     49.12 o
 -22  23   0       16.84      149.18     69.44 o
 -19  23   0      296.55      366.68     53.97 o
 -16  23   0       88.77       90.62     43.38 o
 -13  23   0     1986.58     1939.04     86.87 o
 -10  23   0      277.26      304.84     52.04 o
  -7  23   0      141.10      217.40     90.22 o
  -4  23   0      384.61      410.02     58.64 o
  -1  23   0      773.95      671.17     87.63 o
 -21  24   0       14.81      143.06    117.80 o
 -18  24   0        0.69       19.23     38.42 o
 -15  24   0      507.43      400.80     61.00 o
 -12  24   0     4853.87     5008.16    207.77 o
  -9  24   0        4.34       49.73     50.58 o
  -6  24   0       71.05      175.52     47.98 o
  -3  24   0       85.77      108.61     73.40 o
   0  24   0        7.66       72.59     54.07 o
 -23  25   0       75.80      200.94     65.30 o
 -20  25   0       15.45       76.46     55.25 o
 -17  25   0      197.16      228.57     50.24 o
 -14  25   0       96.55      176.84     60.38 o
 -11  25   0      248.23      251.59     71.25 o
  -8  25   0      262.81      469.62     65.41 o
  -5  25   0      707.37     1001.13     93.73 o
  -2  25   0       85.83      187.61     91.31 o
 -19  26   0       62.48      117.24     61.40 o
 -16  26   0      237.10      332.00     66.48 o
 -13  26   0       21.82      105.99     57.01 o
 -10  26   0        1.17       76.84     46.13 o
  -7  26   0     1435.32     1581.60    117.98 o
 -18  27   0       90.99      241.53     64.88 o
 -15  27   0      177.88      171.79     61.11 o
 -12  27   0       34.48      141.14     55.94 o
  -9  27   0       28.07      136.90     58.09 o
  -1   1   1    31943.96    20572.55    236.24 o
  -3   2   1     1183.97     3579.95     46.28 o
   0   2   1     2867.51     7164.92    109.38 o
  -5   3   1     2272.34     1988.68     40.08 o
  -2   3   1    25779.05    37833.45    510.60 o
   1   3   1    23734.10    20342.45    325.12 o
  -7   4   1      104.02      170.49     17.68 o
  -4   4   1    37639.05    45714.83    484.81 o
  -1   4   1      738.15     1589.16     32.47 o
   2   4   1       19.81       16.75     11.39 o
  -9   5   1      118.79      256.79     22.19 o
  -6   5   1    23244.70    25722.81    303.48 o
  -3   5   1    64597.98    71528.39   1827.16 o
   0   5   1    26698.50    25325.92    355.66 o
   3   5   1     5300.26     5638.44    118.57 o
 -11   6   1      250.09      246.45     24.63 o
  -8   6   1     2546.52     2794.31     44.22 o
  -5   6   1    28648.27    31537.75    359.67 o
  -2   6   1    11279.29    11854.27    137.30 o
   1   6   1     2046.39     1922.19     39.15 o
   4   6   1    21245.63    21572.60    361.87 o
 -13   7   1      447.52      322.39     29.35 o
 -10   7   1     1388.36     1493.79     31.47 o
  -7   7   1     6565.33     7932.48    101.21 o
  -4   7   1     3041.94     2863.15     44.71 o
  -1   7   1     4155.65     4438.77     66.56 o
   2   7   1    25215.33    28691.64    458.86 o
   5   7   1     1750.60     1920.22     67.98 o
 -15   8   1        0.71       12.40     15.47 o
 -12   8   1    11230.34    11554.77    195.82 o
  -9   8   1      785.68      980.19     31.58 o
  -6   8   1     4286.37     5074.89     77.85 o
  -3   8   1     4771.00     4824.96     72.41 o
   0   8   1    19286.66    22279.56    268.58 o
   3   8   1     2296.90     2246.35     56.44 o
   6   8   1      861.11      744.62     83.30 o
 -17   9   1        6.75       27.06     19.07 o
 -14   9   1     2717.02     2470.58     71.83 o
 -11   9   1      213.58      203.62     15.96 o
  -8   9   1     1759.68     2238.50     43.48 o
  -5   9   1       28.97      121.55     10.65 o
  -2   9   1     1888.52     2098.36     38.19 o
   1   9   1     3719.15     4629.37     84.54 o
   4   9   1       88.49       39.45     19.42 o
   7   9   1     3893.56     3588.89    110.19 o
 -19  10   1     7533.81     6654.16    173.53 o
 -16  10   1     6981.41     6196.88    198.78 o
 -13  10   1        3.44       73.13     13.13 o
 -10  10   1    19469.24    20635.42    238.91 o
  -7  10   1    45951.37    51564.25    587.36 o
  -4  10   1       51.72       75.99     10.06 o
  -1  10   1    15083.60    17962.22    226.49 o
   2  10   1    14864.34    17614.88    253.04 o
   5  10   1     3837.83     3703.10    135.00 o
   8  10   1     1397.57     1272.65     69.61 o
 -21  11   1      162.30      191.55     37.15 o
 -18  11   1      541.49      604.50     47.74 o
 -15  11   1      615.14      710.51     56.32 o
 -12  11   1      510.18      331.08     20.48 o
  -9  11   1      357.95      474.41     23.39 o
  -6  11   1     1687.01     2189.77     40.24 o
  -3  11   1     1057.36      891.34     26.69 o
   0  11   1    15098.80    15742.46    207.06 o
   3  11   1       35.64       78.05     21.16 o
   6  11   1       13.64        6.85     21.25 o
   9  11   1      285.38      285.44     42.33 o
 -23  12   1      466.58      579.70     56.92 o
 -20  12   1      376.73      527.14     58.78 o
 -17  12   1       18.07       46.97     20.15 o
 -14  12   1    12352.03    11888.98    209.72 o
 -11  12   1     2254.81     1928.43     44.37 o
  -8  12   1    10055.19    10818.70    162.60 o
  -5  12   1     5984.62     5985.20     83.29 o
  -2  12   1     4781.76     5376.73     85.63 o
   1  12   1     8797.09     8448.47    141.60 o
   4  12   1      106.05       97.56     26.88 o
   7  12   1       28.59       68.15     27.26 o
  10  12   1      234.65      254.30     43.23 o
 -25  13   1       30.80      139.96     38.96 o
 -22  13   1      347.25      466.62     48.88 o
 -19  13   1     3971.04     3583.22    180.26 o
 -16  13   1     1657.49     1502.09     63.80 o
 -13  13   1     8588.38     8577.55    129.60 o
 -10  13   1     3140.08     3149.49     68.67 o
  -7  13   1     4767.65     4675.55     70.55 o
  -4  13   1     3776.24     3913.50     77.08 o
  -1  13   1     4214.53     3619.44     72.47 o
   2  13   1     1108.17     1183.87     61.36 o
   5  13   1      354.04      383.89     43.58 o
   8  13   1        6.55       62.14     30.06 o
  11  13   1      115.88      266.12     54.01 o
 -27  14   1        2.11      149.07     58.13 o
 -24  14   1      560.92      593.92     57.07 o
 -21  14   1     7017.39     7276.92    398.24 o
 -18  14   1     3048.81     2686.15    143.64 o
 -15  14   1        0.01       50.06     21.81 o
 -12  14   1     2756.18     2751.36     54.96 o
  -9  14   1      468.64      394.56     24.29 o
  -6  14   1    10007.06    10302.07    130.53 o
  -3  14   1      803.47      913.28     35.47 o
   0  14   1      182.96      161.84     23.15 o
   3  14   1      173.54      279.34     33.86 o
   6  14   1     1328.56     1301.30     75.95 o
   9  14   1       10.66        5.28     30.13 o
  12  14   1      395.00      699.37     79.56 o
 -26  15   1      208.97      331.55     55.46 o
 -23  15   1      855.17     1008.82     69.64 o
 -20  15   1      729.68      787.76     61.37 o
 -17  15   1      902.71      858.62     49.85 o
 -14  15   1      372.42      370.05     30.35 o
 -11  15   1     6408.01     6076.25    122.51 o
  -8  15   1      695.54      737.55     32.58 o
  -5  15   1     3608.38     3839.38     72.05 o
  -2  15   1      502.71      607.11     31.90 o
   1  15   1    10386.86     9887.95    200.03 o
   4  15   1     2942.94     2753.66     91.36 o
   7  15   1     2619.46     2678.00    105.80 o
  10  15   1     1134.11     1501.74    173.37 o
 -25  16   1       96.06      207.72     52.95 o
 -22  16   1       11.96       14.31     38.08 o
 -19  16   1      420.72      474.55     48.82 o
 -16  16   1     3714.69     3475.76    100.11 o
 -13  16   1      597.48      620.36     33.94 o
 -10  16   1       20.67        1.72     13.75 o
  -7  16   1     1263.67     1291.42     49.16 o
  -4  16   1       21.53       32.98     16.60 o
  -1  16   1     2842.72     2504.85     95.86 o
   2  16   1     1879.12     2021.49     98.00 o
   5  16   1     1103.85      868.95     72.80 o
   8  16   1      154.63      229.34     48.49 o
  11  16   1     1033.49     1241.37    120.57 o
 -27  17   1      390.55      618.37     86.83 o
 -24  17   1       67.39      155.34     40.35 o
 -21  17   1       17.71       48.77     41.34 o
 -18  17   1       34.76       56.40     28.93 o
 -15  17   1      775.03      819.98     51.83 o
 -12  17   1       94.03       81.64     19.05 o
  -9  17   1      937.14      950.84     45.01 o
  -6  17   1      180.13      240.62     30.14 o
  -3  17   1     3970.76     3573.71     82.49 o
   0  17   1     3710.70     3653.72    106.12 o
   3  17   1      156.76      124.08     54.68 o
   6  17   1      305.75      339.90     65.21 o
   9  17   1      561.41      599.45     85.61 o
 -26  18   1      109.50      171.09     56.52 o
 -23  18   1      362.39      395.09     60.08 o
 -20  18   1     5002.96     4985.52    291.56 o
 -17  18   1      573.92      607.50     52.10 o
 -14  18   1      116.41      161.79     22.10 o
 -11  18   1      529.63      496.23     39.84 o
  -8  18   1       96.06      112.06     29.11 o
  -5  18   1     1681.76     1639.77     65.23 o
  -2  18   1      758.99      807.75     65.99 o
   1  18   1      268.89      268.24     46.45 o
   4  18   1      464.99      424.57     58.82 o
   7  18   1      282.85      405.68     58.41 o
 -25  19   1       81.99      266.82     58.68 o
 -22  19   1       21.88       69.00     39.64 o
 -19  19   1      222.35      216.70     38.36 o
 -16  19   1       30.08       34.76     22.07 o
 -13  19   1     1359.83     1272.20     54.74 o
 -10  19   1     7192.58     6978.70    141.52 o
  -7  19   1     3888.14     3782.33     97.83 o
  -4  19   1       38.42       15.91     31.25 o
  -1  19   1      767.33      502.89     72.31 o
   2  19   1      135.52      133.78     41.47 o
   5  19   1      900.77      875.75     80.33 o
   8  19   1       90.48      173.80     69.44 o
 -24  20   1      283.35      484.23     77.84 o
 -21  20   1      448.62      631.69     68.23 o
 -18  20   1      609.00      575.61     55.60 o
 -15  20   1     1913.05     1709.26     73.70 o
 -12  20   1        1.15       21.72     24.95 o
  -9  20   1     3479.72     3018.77     88.79 o
  -6  20   1      769.62      717.99     57.70 o
  -3  20   1      675.07      694.92    100.93 o
   0  20   1        4.96       36.59     42.20 o
   3  20   1     1113.95     1155.84    105.99 o
   6  20   1      237.93      407.07     82.17 o
 -26  21   1       10.15       64.14     81.88 o
 -23  21   1       19.70       87.13     52.21 o
 -20  21   1      179.71      190.55     39.01 o
 -17  21   1     2074.68     1885.63     81.47 o
 -14  21   1     2359.47     2393.85     76.34 o
 -11  21   1       48.59       15.78     28.39 o
  -8  21   1      104.97      105.28     32.19 o
  -5  21   1     1793.79     1724.42    180.57 o
  -2  21   1     1280.02     1213.89    106.64 o
   1  21   1        4.52       57.70     40.33 o
   4  21   1       60.71      218.08     56.71 o
 -25  22   1      282.43      418.27    112.82 o
 -22  22   1        0.60       54.34     35.11 o
 -19  22   1      552.53      572.43     69.14 o
 -16  22   1      295.00      266.32     41.30 o
 -13  22   1       83.74      143.96     36.17 o
 -10  22   1      578.65      736.59     63.49 o
  -7  22   1        4.21        0.00     33.33 o
  -4  22   1     1999.95     2076.87    187.90 o
  -1  22   1       91.99      199.24     57.32 o
   2  22   1      153.25      266.68     80.48 o
 -24  23   1      446.01      545.85     88.74 o
 -21  23   1       39.93       38.48     57.32 o
 -18  23   1       70.64      129.57     33.12 o
 -15  23   1        0.13       39.46     33.02 o
 -12  23   1      477.85      493.58     57.79 o
  -9  23   1     1553.21     1473.23     96.68 o
  -6  23   1      350.12      468.07     71.41 o
  -3  23   1       39.84      136.48     63.58 o
   0  23   1       91.73      193.49     65.53 o
 -23  24   1      475.93      557.00     99.12 o
 -20  24   1      326.67      361.40     52.91 o
 -17  24   1      905.03      902.51     81.39 o
 -14  24   1      276.41      259.43     44.75 o
 -11  24   1       54.04       60.58     32.99 o
  -8  24   1      921.40     1056.09    105.70 o
  -5  24   1      187.27      415.32     72.49 o
  -2  24   1      207.97      282.10    125.00 o
 -22  25   1      292.16      448.38    138.43 o
 -19  25   1      323.84      399.91     59.81 o
 -16  25   1       41.83        7.71     36.12 o
 -13  25   1       92.06      241.68     43.85 o
 -10  25   1        6.81      146.58     54.46 o
  -7  25   1      106.03      178.95     61.74 o
  -4  25   1      107.44      135.15     65.18 o
 -21  26   1      109.91      161.08     73.97 o
 -18  26   1        8.04       88.99     42.56 o
 -15  26   1      150.08      246.08     61.96 o
 -12  26   1      257.07      427.60     76.63 o
  -9  26   1        3.85       83.77     51.77 o
  -6  26   1      117.89      103.61     73.85 o
 -17  27   1      135.67      165.29     49.30 o
 -14  27   1      625.34      578.09     87.08 o
 -11  27   1      630.66      691.42     99.58 o
  -8  27   1      609.35      772.98    117.49 o
   0   1   2      759.04       15.63      6.16 o
  -2   2   2    35370.10    30754.63    383.89 o
   1   2   2    85788.07    93108.52   1137.51 o
  -4   3   2    45684.43    52191.42    638.35 o
  -1   3   2   163245.86   141768.55   3561.85 o
   2   3   2     3463.33     2715.09     49.70 o
  -6   4   2     3927.96     3987.46     65.31 o
  -3   4   2     4920.34     4309.30     64.62 o
   0   4   2   143956.52   143728.53   1907.65 o
   3   4   2     4705.14     4443.70     75.22 o
  -8   5   2      168.03      321.58     15.84 o
  -5   5   2     2634.11     2535.95     42.22 o
  -2   5   2   107259.15   109186.71   1743.29 o
   1   5   2       16.55       44.62     11.85 o
   4   5   2      175.72      227.37     22.27 o
 -10   6   2      494.71      504.93     28.04 o
  -7   6   2    34992.77    40165.18    436.24 o
  -4   6   2     1059.51     1348.11     37.65 o
  -1   6   2     7544.71     7431.52    111.02 o
   2   6   2    15717.56    16042.72    251.04 o
   5   6   2     2125.79     2098.04     62.54 o
 -12   7   2     4699.04     4813.99     93.55 o
  -9   7   2     6996.50     7666.38    103.43 o
  -6   7   2     5308.51     4657.58     84.84 o
  -3   7   2       28.76       71.99     12.10 o
   0   7   2    13458.91    14032.26    195.10 o
   3   7   2     4797.71     5812.02    130.82 o
   6   7   2     4302.09     4341.96    100.71 o
 -14   8   2      459.60      380.23     29.51 o
 -11   8   2     1497.24     1524.07     36.95 o
  -8   8   2     2888.99     3686.34     62.14 o
  -5   8   2     6787.68     5707.29     95.45 o
  -2   8   2    48453.16    50545.00    631.41 o
   1   8   2     6545.73     7287.74    131.22 o
   4   8   2     1068.98     1070.12     49.52 o
   7   8   2       36.41      106.80     25.60 o
 -16   9   2       66.95       60.41     17.77 o
 -13   9   2     1636.17     1533.68     47.87 o
 -10   9   2    17542.45    21513.93    251.89 o
  -7   9   2      126.23      494.15     25.02 o
  -4   9   2    18961.79    21430.19    263.52 o
  -1   9   2     5097.67     5704.80     98.58 o
   2   9   2     1006.71     1059.82     70.48 o
   5   9   2       28.44       13.62     15.82 o
   8   9   2       51.52       34.72     22.08 o
 -18  10   2       65.79       49.16     30.93 o
 -15  10   2     5812.20     5218.71    132.96 o
 -12  10   2     2081.59     2162.68     45.84 o
  -9  10   2    13508.38    13716.17    186.77 o
  -6  10   2    16744.44    16342.44    230.41 o
  -3  10   2     8959.70     9434.27    132.88 o
   0  10   2      580.54      760.69     27.74 o
   3  10   2     2113.67     1678.74     68.91 o
   6  10   2     5304.85     4542.02    114.32 o
   9  10   2     1398.44     1345.25     87.84 o
 -20  11   2      892.37      835.96     70.18 o
 -17  11   2      158.41      140.68     28.19 o
 -14  11   2        0.01       56.44     18.43 o
 -11  11   2     2250.13     1994.88     71.67 o
  -8  11   2    10650.03     9315.64    157.55 o
  -5  11   2     5019.29     4893.68     99.76 o
  -2  11   2      114.17      147.33     17.77 o
   1  11   2    10100.91    10522.11    166.60 o
   4  11   2    13381.18    12220.09    249.73 o
   7  11   2       31.44        7.47     21.80 o
  10  11   2     3971.37     3752.56    184.10 o
 -22  12   2     1919.05     1668.89     97.41 o
 -19  12   2      184.96      199.22     34.76 o
 -16  12   2      313.97      237.25     33.35 o
 -13  12   2     2977.82     2906.85     74.58 o
 -10  12   2     1639.30     2030.79     56.13 o
  -7  12   2     5232.61     4656.92    107.59 o
  -4  12   2      273.73      307.13     21.14 o
  -1  12   2     1603.35     1522.70     39.51 o
   2  12   2      183.53      252.15     29.17 o
   5  12   2     3373.34     2856.25    101.53 o
   8  12   2      594.28      572.33     52.47 o
  11  12   2      736.84      827.14     67.92 o
 -24  13   2     1986.05     1815.64     94.81 o
 -21  13   2      111.05       69.68     34.74 o
 -18  13   2     7931.57     7422.35    174.56 o
 -15  13   2     2536.79     2453.00     78.23 o
 -12  13   2      111.99       82.31     18.24 o
  -9  13   2     1556.16     1689.51     52.46 o
  -6  13   2      665.53      779.07     30.16 o
  -3  13   2     2989.32     3177.39     64.50 o
   0  13   2     8600.31     8536.04    179.69 o
   3  13   2      401.22      373.98     43.28 o
   6  13   2      326.32      337.95     42.66 o
   9  13   2       71.05       63.03     31.12 o
  12  13   2        2.86       98.16     35.25 o
 -26  14   2        2.22      127.98     44.32 o
 -23  14   2        2.36       68.77     35.72 o
 -20  14   2     2017.27     1940.95     96.48 o
 -17  14   2     4112.17     3832.19    106.41 o
 -14  14   2     2480.15     2321.18     69.21 o
 -11  14   2     3061.29     2961.61     69.01 o
  -8  14   2      141.78      144.28     20.72 o
  -5  14   2     4934.99     5074.35     83.59 o
  -2  14   2     1098.08     1348.42     55.61 o
   1  14   2     1339.26     1375.39     70.11 o
   4  14   2     2543.83     2322.09     75.27 o
   7  14   2      407.72      385.97     46.93 o
  10  14   2     2033.08     2085.36    161.08 o
  13  14   2       45.77      112.02     49.63 o
 -25  15   2      134.08      224.46     46.09 o
 -22  15   2     2797.11     2486.95    114.35 o
 -19  15   2      208.24      217.23     36.44 o
 -16  15   2     1411.40     1323.66     87.82 o
 -13  15   2      310.27      368.54     29.96 o
 -10  15   2     2321.71     2164.70     63.26 o
  -7  15   2     3331.19     3325.46     92.55 o
  -4  15   2       33.82       62.48     13.89 o
  -1  15   2        8.52       22.28     18.48 o
   2  15   2       13.16       45.88     23.73 o
   5  15   2      291.34      340.37     46.46 o
   8  15   2     1109.98      943.22     83.07 o
  11  15   2       20.71       49.81     36.41 o
 -27  16   2        9.51      149.51    102.16 o
 -24  16   2     1384.01     1451.92    108.73 o
 -21  16   2     2736.33     2363.04    104.32 o
 -18  16   2       31.99       25.47     25.37 o
 -15  16   2     1596.97     1460.84    109.89 o
 -12  16   2     2465.80     2135.56     61.41 o
  -9  16   2      413.74      443.06     30.40 o
  -6  16   2      272.72      306.30     26.75 o
  -3  16   2     3968.29     3666.72    100.32 o
   0  16   2     1895.72     1741.67     74.94 o
   3  16   2     1261.12     1249.72     71.93 o
   6  16   2      187.46      263.58     42.79 o
   9  16   2       61.98      103.69     42.81 o
 -26  17   2       17.28      149.52     76.50 o
 -23  17   2     1117.25     1102.45    115.85 o
 -20  17   2      136.96      145.70     37.03 o
 -17  17   2     5593.15     4895.73    128.94 o
 -14  17   2      288.71      267.85     38.00 o
 -11  17   2     1009.76     1076.59     58.29 o
  -8  17   2     1148.98     1190.45     53.82 o
  -5  17   2    13432.53    12725.11    271.28 o
  -2  17   2      953.88      823.56     82.30 o
   1  17   2     2477.29     2435.58    108.25 o
   4  17   2      643.93      597.35     66.14 o
   7  17   2        0.61      104.73     48.46 o
  10  17   2      199.60      316.29     70.86 o
 -25  18   2      210.80      420.20     94.21 o
 -22  18   2       46.96      202.86     67.93 o
 -19  18   2      973.75      987.83     84.24 o
 -16  18   2      266.13      280.61     34.49 o
 -13  18   2       50.76       84.08     21.61 o
 -10  18   2      446.51      566.95     56.09 o
  -7  18   2     1477.40     1479.66     74.34 o
  -4  18   2       62.77       62.89     42.13 o
  -1  18   2     1377.13     1401.35    106.91 o
   2  18   2       16.96       36.85     33.93 o
   5  18   2      343.57      363.45     57.81 o
   8  18   2        9.42       64.89     61.39 o
 -24  19   2      165.91      365.86     64.26 o
 -21  19   2      562.92      707.97     65.86 o
 -18  19   2      754.68      830.72     58.97 o
 -15  19   2      998.64      895.35     56.13 o
 -12  19   2     1163.42     1043.91     63.16 o
  -9  19   2      155.51      154.84     31.59 o
  -6  19   2       36.05      141.44     43.34 o
  -3  19   2        1.68       32.73     38.60 o
   0  19   2       69.13      153.91     53.67 o
   3  19   2       43.83      113.71     51.42 o
   6  19   2       21.28       69.67     48.14 o
 -26  20   2      364.34      712.26    122.76 o
 -23  20   2      375.69      422.05     67.21 o
 -20  20   2       91.47      100.57     42.94 o
 -17  20   2      995.62      963.99     67.94 o
 -14  20   2       82.50       97.47     29.21 o
 -11  20   2     7829.12     6678.45    156.55 o
  -8  20   2     2384.16     2423.00    107.72 o
  -5  20   2      778.23      738.75    104.42 o
  -2  20   2      336.04      395.54     68.18 o
   1  20   2     1307.06     1337.80    113.36 o
   4  20   2      160.15      340.85     81.55 o
 -25  21   2       12.46      179.81     63.16 o
 -22  21   2      190.93      265.22     60.89 o
 -19  21   2     2688.03     2484.86    106.56 o
 -16  21   2       61.97       88.49     30.57 o
 -13  21   2     1753.44     1458.53     92.59 o
 -10  21   2      812.20      757.05     59.47 o
  -7  21   2     3027.16     2867.69    145.60 o
  -4  21   2      171.58      327.74     64.37 o
  -1  21   2       51.81      186.50     52.97 o
   2  21   2       96.90      265.52     98.13 o
 -24  22   2      133.86      164.15     94.74 o
 -21  22   2        1.33       61.66     37.89 o
 -18  22   2       82.84      101.10     34.92 o
 -15  22   2      504.34      435.51     49.74 o
 -12  22   2      482.34      611.52     89.84 o
  -9  22   2     1691.18     1728.07    100.58 o
  -6  22   2      383.33      332.15     65.95 o
  -3  22   2     1264.16     1673.26    126.83 o
   0  22   2       29.32      135.91     54.31 o
   3  22   2      108.09      183.16     68.30 o
 -23  23   2      236.54      331.49     65.49 o
 -20  23   2     1419.75     1301.02    123.07 o
 -17  23   2      668.75      590.67     57.44 o
 -14  23   2      262.01      209.01     50.87 o
 -11  23   2        1.49       79.73     36.13 o
  -8  23   2       83.25      222.99     57.14 o
  -5  23   2      277.58      456.15     81.94 o
  -2  23   2      201.95      351.78     94.65 o
   1  23   2       24.81       74.24     63.06 o
 -22  24   2        0.07       58.86     62.45 o
 -19  24   2      176.90      284.16     45.14 o
 -16  24   2      439.46      399.55     49.15 o
 -13  24   2      357.05      395.23     58.79 o
 -10  24   2      157.28      223.95     58.57 o
  -7  24   2       19.85      153.17     53.95 o
  -4  24   2      236.23      234.44     68.17 o
  -1  24   2       19.89      118.78     69.48 o
 -21  25   2        3.65      107.14     41.22 o
 -18  25   2       30.34       81.51     34.10 o
 -15  25   2       93.25      150.47     43.15 o
 -12  25   2      511.91      725.96     78.08 o
  -9  25   2       12.00      241.47     61.54 o
  -6  25   2      671.50      822.20    106.46 o
  -3  25   2        1.77       32.43     66.90 o
 -20  26   2      352.24      380.38     55.50 o
 -17  26   2      122.15      131.02     54.71 o
 -14  26   2      267.84      308.80     67.94 o
 -11  26   2       29.55      167.72     61.47 o
  -8  26   2      259.48      341.92     84.92 o
 -16  27   2      778.21      650.59     76.91 o
 -13  27   2       70.58      171.18     63.36 o
 -10  27   2      195.17      290.56     80.66 o
   0   0   3        8.80       70.44     40.65 o
   1   1   3   129601.97   137019.34   1800.54 o
  -1   2   3    14577.58    18593.87    225.28 o
   2   2   3      247.96      357.49     19.70 o
  -3   3   3    46817.20    46199.82    576.58 o
   0   3   3    44787.34    45630.81    567.60 o
   3   3   3     6766.52     6299.87    118.40 o
  -5   4   3    15893.83    17523.96    235.03 o
  -2   4   3     5610.86     5157.93     97.01 o
   1   4   3    46241.88    46816.61    635.71 o
   4   4   3       19.53       85.78     12.06 o
  -7   5   3     3385.06     2675.92     52.06 o
  -4   5   3     3849.80     3900.54     73.75 o
  -1   5   3     2694.60     2328.09     58.54 o
   2   5   3     3246.04     3704.32     78.75 o
   5   5   3     7142.71     7718.65    136.26 o
  -9   6   3     8088.27     7876.00    111.40 o
  -6   6   3        1.38       44.48     10.39 o
  -3   6   3    53697.68    60629.25    831.81 o
   0   6   3     9808.38     9742.93    163.96 o
   3   6   3      101.42      196.81     19.50 o
   6   6   3     2602.00     2493.26    112.54 o
 -11   7   3       47.64      122.36     12.95 o
  -8   7   3     6548.44     5595.35     82.45 o
  -5   7   3    14521.86    16717.00    213.16 o
  -2   7   3     1896.21     1483.51     69.59 o
   1   7   3     6688.41     7468.20    135.23 o
   4   7   3       55.66      180.22     17.29 o
   7   7   3     4812.21     4657.45    129.87 o
 -13   8   3     1968.25     1792.28     61.52 o
 -10   8   3       57.13       15.21      9.13 o
  -7   8   3     2653.52     1934.84     45.50 o
  -4   8   3     1147.44      799.64     33.48 o
  -1   8   3     5013.13     4725.57     83.63 o
   2   8   3     8046.47     8452.75    151.39 o
   5   8   3     1873.86     1526.47     88.52 o
   8   8   3     4087.57     3717.00    100.40 o
 -15   9   3     2516.40     2583.74     81.21 o
 -12   9   3      481.21      594.18     54.47 o
  -9   9   3     4307.64     3966.48     74.73 o
  -6   9   3     2130.22     1520.25     46.69 o
  -3   9   3     3288.38     2595.68     56.95 o
   0   9   3     1242.57     1215.00     40.19 o
   3   9   3     2788.44     2274.89     79.80 o
   6   9   3      430.17      494.13     47.55 o
   9   9   3      135.84      178.29     39.86 o
 -17  10   3      682.85      742.77     54.38 o
 -14  10   3     1880.15     1902.17     67.85 o
 -11  10   3     7812.20     7987.90    125.58 o
  -8  10   3     7395.44     6708.37    107.68 o
  -5  10   3    16172.70    15428.07    221.08 o
  -2  10   3     3207.46     3444.65     80.00 o
   1  10   3     6315.67     6301.50    112.05 o
   4  10   3      482.70      463.46     59.33 o
   7  10   3       58.90      110.47     31.01 o
  10  10   3     2194.37     2209.89    107.52 o
 -19  11   3     6878.63     6392.33    173.09 o
 -16  11   3     2568.77     2465.36     81.29 o
 -13  11   3     3201.67     2892.84     75.01 o
 -10  11   3     4381.96     4621.68    140.60 o
  -7  11   3       31.29      189.04     20.21 o
  -4  11   3     2210.37     2450.33     58.66 o
  -1  11   3    14422.15    14690.11    216.85 o
   2  11   3     2283.94     2724.85     93.99 o
   5  11   3     1571.93     1491.32     82.60 o
   8  11   3     8132.44     7500.03    225.69 o
  11  11   3       44.04       87.98     40.57 o
 -21  12   3        4.95       37.46     34.03 o
 -18  12   3     5250.60     4372.81    150.44 o
 -15  12   3        7.25       38.23     20.11 o
 -12  12   3     7246.02     6786.01    116.00 o
  -9  12   3     3116.24     3228.78     69.14 o
  -6  12   3     7542.86     8260.88    122.17 o
  -3  12   3     2822.92     2923.16     68.34 o
   0  12   3     1669.67     1941.07     78.10 o
   3  12   3     6491.62     6490.05    166.23 o
   6  12   3     3474.93     3038.34    140.06 o
   9  12   3      264.44      302.46     64.13 o
  12  12   3      113.22      227.94     50.55 o
 -23  13   3     1854.66     1627.47    100.88 o
 -20  13   3      205.24      225.39     40.19 o
 -17  13   3     4291.71     3666.68    127.09 o
 -14  13   3     1108.95     1127.38     53.54 o
 -11  13   3     3553.62     3795.15    137.03 o
  -8  13   3      480.25      579.86     36.30 o
  -5  13   3     2600.50     2511.04     55.55 o
  -2  13   3      297.06      296.51     31.60 o
   1  13   3     4276.80     3882.86    121.36 o
   4  13   3       20.00       20.74     29.67 o
   7  13   3     3082.39     2840.08    113.69 o
  10  13   3     1881.33     1805.57    144.59 o
  13  13   3        1.38       86.15     43.88 o
 -25  14   3      118.54      275.99     52.43 o
 -22  14   3       98.33      116.08     40.19 o
 -19  14   3     1143.84     1075.91     66.21 o
 -16  14   3     1117.25     1088.46     55.77 o
 -13  14   3       39.08        0.00     18.03 o
 -10  14   3     1516.72     1392.93     54.48 o
  -7  14   3     4243.04     4282.45     91.36 o
  -4  14   3       28.29       85.78     22.28 o
  -1  14   3     1058.26      927.56     54.64 o
   2  14   3      282.33      241.58     41.13 o
   5  14   3      119.61       95.63     33.91 o
   8  14   3      109.91       92.51     48.46 o
  11  14   3      243.05      264.36     52.78 o
 -27  15   3       38.48      120.02     42.35 o
 -24  15   3       71.09      227.73     49.25 o
 -21  15   3        4.60        9.13     27.87 o
 -18  15   3      420.14      444.72     47.31 o
 -15  15   3        3.13        3.85     20.35 o
 -12  15   3     1980.98     1832.85     59.63 o
  -9  15   3     3072.34     2627.76    123.70 o
  -6  15   3     4524.06     4590.37    124.16 o
  -3  15   3     3232.75     3628.72     85.49 o
   0  15   3     2452.55     2167.68     81.35 o
   3  15   3     5374.27     4652.04    128.02 o
   6  15   3      755.39      722.17     62.45 o
   9  15   3       24.51       54.16     35.07 o
  12  15   3       13.07       69.85     46.71 o
 -26  16   3      469.30      666.41     77.50 o
 -23  16   3     1221.82     1253.23     89.98 o
 -20  16   3     1418.88     1374.00     88.27 o
 -17  16   3      370.76      369.41     39.27 o
 -14  16   3      467.43      530.94     41.01 o
 -11  16   3      757.46      651.93     55.63 o
  -8  16   3     4449.92     4273.78    109.40 o
  -5  16   3      994.75      969.03     48.27 o
  -2  16   3       13.59       48.95     27.96 o
   1  16   3      400.14      423.50     45.51 o
   4  16   3        5.37        0.00     26.69 o
   7  16   3      704.54      611.87    114.69 o
  10  16   3      121.86      213.69     53.92 o
 -25  17   3      103.20      198.80     56.73 o
 -22  17   3      772.62      912.39    102.49 o
 -19  17   3      127.03      143.40     34.97 o
 -16  17   3      463.60      478.32     42.14 o
 -13  17   3      564.90      487.68     45.49 o
 -10  17   3     1982.12     1719.16     79.85 o
  -7  17   3     4165.59     3675.93     90.33 o
  -4  17   3     6318.70     6233.22    167.05 o
  -1  17   3      731.31      713.93     65.41 o
   2  17   3      135.75      153.94     42.08 o
   5  17   3        2.62       31.02     31.67 o
   8  17   3      642.65      747.12     96.18 o
 -24  18   3      547.83      517.10     70.36 o
 -21  18   3      269.55      345.74     64.28 o
 -18  18   3      247.74      264.82     46.37 o
 -15  18   3      163.05       92.48     34.17 o
 -12  18   3      525.32      431.83     47.57 o
  -9  18   3     3159.30     3057.00    121.60 o
  -6  18   3       67.97      144.42     28.49 o
  -3  18   3     2874.32     3107.59    144.28 o
   0  18   3     2569.76     2379.56    138.51 o
   3  18   3        1.21       11.62     52.93 o
   6  18   3      129.59      166.50     50.89 o
 -26  19   3        2.13      129.06    116.97 o
 -23  19   3       26.39       45.74     50.92 o
 -20  19   3       64.80       62.62     39.79 o
 -17  19   3      743.11      805.44     72.43 o
 -14  19   3     1475.34     1288.38     83.82 o
 -11  19   3     8020.30     7065.60    158.81 o
  -8  19   3      107.99       88.70     28.04 o
  -5  19   3      413.21      402.64     67.68 o
  -2  19   3       69.39       53.42     46.04 o
   1  19   3      602.05      610.05     81.83 o
   4  19   3        0.12      146.90     52.71 o
   7  19   3      545.82      799.85    131.15 o
 -25  20   3        8.11       58.13     86.74 o
 -22  20   3      849.35      919.50    120.43 o
 -19  20   3      249.48      239.37     47.51 o
 -16  20   3      472.05      585.69     76.60 o
 -13  20   3      112.45      169.57     32.79 o
 -10  20   3     2419.45     2186.30     86.26 o
  -7  20   3      257.48      242.92     57.12 o
  -4  20   3      774.38      952.37     97.51 o
  -1  20   3      278.19      419.66     70.39 o
   2  20   3      178.68      313.01    112.51 o
   5  20   3      117.85      157.37     76.21 o
 -24  21   3      200.26      650.42    115.27 o
 -21  21   3      492.26      557.38     72.77 o
 -18  21   3      518.75      621.49     79.33 o
 -15  21   3     1143.83     1240.65     75.16 o
 -12  21   3      478.01      447.42     49.16 o
  -9  21   3      145.14      128.73     33.55 o
  -6  21   3      482.70      542.33     84.58 o
  -3  21   3      407.60      502.41     75.69 o
   0  21   3        1.30      136.07     58.16 o
   3  21   3       33.94      113.23     90.61 o
 -23  22   3      111.92      235.56     79.96 o
 -20  22   3     1096.24     1130.14     82.22 o
 -17  22   3       98.89       89.00     32.47 o
 -14  22   3      896.71      942.89     82.45 o
 -11  22   3       89.96      113.26     34.87 o
  -8  22   3      273.35      266.38     65.60 o
  -5  22   3      184.99      156.40     50.98 o
  -2  22   3      210.17      356.52     69.18 o
   1  22   3       48.57       88.99     62.66 o
 -22  23   3       14.82      151.21     46.23 o
 -19  23   3       99.29      157.00     37.91 o
 -16  23   3      447.62      451.90     51.32 o
 -13  23   3      507.28      531.80     62.03 o
 -10  23   3      169.04      228.30     59.83 o
  -7  23   3     1757.68     1778.50    151.12 o
  -4  23   3       53.82      122.58     56.87 o
  -1  23   3      260.13      252.51     72.59 o
 -21  24   3       31.33       87.02     36.62 o
 -18  24   3      147.90      166.15     38.66 o
 -15  24   3      130.08      136.05     38.57 o
 -12  24   3      410.90      399.75     51.71 o
  -9  24   3       58.45      120.65     56.89 o
  -6  24   3      310.44      421.11     77.97 o
  -3  24   3      491.72      548.51     95.00 o
 -20  25   3       82.63       93.55     40.76 o
 -17  25   3     1477.00     1416.73     87.65 o
 -14  25   3      409.15      359.31     54.98 o
 -11  25   3      574.55      781.07    131.49 o
  -8  25   3      193.01      325.16     76.41 o
  -5  25   3      895.36      948.57    117.62 o
 -19  26   3      357.60      412.07     54.47 o
 -16  26   3      191.23      199.61     47.89 o
 -13  26   3      138.57      175.69     79.11 o
 -10  26   3      226.14      394.25     82.92 o
  -7  26   3      442.29      725.28    109.94 o
 -15  27   3       29.44       44.84     42.83 o
 -12  27   3       46.53      155.68     64.08 o
  -1   1   4      287.96      293.99     19.55 o
  -3   2   4    10439.84    10655.28    172.29 o
   0   2   4    12715.54    13129.55    170.20 o
  -5   3   4      518.98      596.36     28.14 o
  -2   3   4     2507.58     2518.43     49.31 o
   1   3   4     3669.56     3833.06     71.65 o
  -7   4   4      643.86      731.38     40.32 o
  -4   4   4       17.14        4.76     10.34 o
  -1   4   4      150.26      217.23     16.03 o
   2   4   4    36611.28    37275.93    477.59 o
  -9   5   4     1109.53      927.06     35.24 o
  -6   5   4     5328.93     4452.85     77.81 o
  -3   5   4     5799.71     5566.43     87.31 o
   0   5   4    37825.53    41025.35    581.60 o
   3   5   4     4852.37     5233.38     93.97 o
 -11   6   4     3050.97     2814.22     88.62 o
  -8   6   4     3563.11     3039.67     61.98 o
  -5   6   4      924.25      754.46     49.40 o
  -2   6   4     6417.65     5948.18    117.42 o
   1   6   4     1025.49     1077.73     58.57 o
   4   6   4     4542.84     4604.12     99.03 o
 -13   7   4      719.96      622.37     48.47 o
 -10   7   4     3535.06     3322.79     89.12 o
  -7   7   4      595.13      385.37     27.47 o
  -4   7   4    13449.96    12472.26    189.60 o
  -1   7   4        1.61      102.60     19.16 o
   2   7   4      103.84      157.27     21.31 o
   5   7   4     2362.14     2545.91     86.57 o
 -15   8   4     1965.36     1678.48    113.80 o
 -12   8   4     1723.48     1660.51     54.64 o
  -9   8   4     6165.68     5396.08     92.24 o
  -6   8   4     8774.49    10317.16    165.28 o
  -3   8   4      598.24      502.78     62.61 o
   0   8   4    14260.46    15138.23    295.20 o
   3   8   4     7082.47     7710.20    147.66 o
   6   8   4       96.71       86.63     29.50 o
 -17   9   4      430.27      400.57     59.92 o
 -14   9   4     4126.94     3769.50    117.80 o
 -11   9   4     4372.40     4869.06     81.58 o
  -8   9   4     4606.50     4789.81     86.17 o
  -5   9   4     4526.72     5376.37    115.14 o
  -2   9   4    25311.84    26186.90    396.87 o
   1   9   4     5726.63     5371.56    129.67 o
   4   9   4     4357.20     4319.75    140.38 o
   7   9   4      282.90      293.40     41.24 o
 -19  10   4      209.67      249.82     60.41 o
 -16  10   4     3188.38     2911.69    114.79 o
 -13  10   4     5843.01     5993.08    192.76 o
 -10  10   4     3244.64     2786.66     63.58 o
  -7  10   4    16525.18    17829.49    236.17 o
  -4  10   4      567.86      714.42     61.15 o
  -1  10   4    15047.45    16563.77    273.68 o
   2  10   4     1432.60     1441.16    114.28 o
   5  10   4     4009.84     3699.23    152.75 o
   8  10   4     3575.96     2983.88    134.33 o
 -21  11   4      130.06       73.49     45.15 o
 -18  11   4      895.88      890.26     84.15 o
 -15  11   4     1004.12     1099.12     61.89 o
 -12  11   4     5107.94     4779.89    102.75 o
  -9  11   4     2626.68     2731.66     62.92 o
  -6  11   4     2986.31     2924.14     81.05 o
  -3  11   4    14525.60    14400.65    245.38 o
   0  11   4     1454.98     1192.71     53.45 o
   3  11   4       31.85        2.28     22.32 o
   6  11   4       31.22       12.51     27.53 o
   9  11   4     1854.77     1608.00    113.70 o
 -23  12   4      332.01      271.42     64.86 o
 -20  12   4      162.74      135.06     38.57 o
 -17  12   4     1733.06     1714.44     86.35 o
 -14  12   4     1481.77     1460.26     58.92 o
 -11  12   4     2626.21     2329.17     86.53 o
  -8  12   4      885.85     1091.22     49.78 o
  -5  12   4     2229.02     2093.07     68.62 o
  -2  12   4      791.83      756.96     46.89 o
   1  12   4     3892.56     3359.08    110.79 o
   4  12   4      539.53      506.01     54.52 o
   7  12   4     3398.71     3315.25    145.25 o
  10  12   4       28.97        0.00     37.39 o
 -25  13   4      164.15      216.56     62.64 o
 -22  13   4      656.43      775.02     76.83 o
 -19  13   4     1065.32      976.65     66.02 o
 -16  13   4      158.49      150.72     28.75 o
 -13  13   4      447.88      472.69     38.05 o
 -10  13   4      988.16     1184.90     80.09 o
  -7  13   4      291.54      292.35     32.55 o
  -4  13   4     1292.71     1622.88     99.78 o
  -1  13   4     5680.02     5318.55    160.58 o
   2  13   4     2435.90     2115.89    104.37 o
   5  13   4      567.64      559.47     57.81 o
   8  13   4      135.50      271.40     61.34 o
  11  13   4      292.60      446.47    120.12 o
 -24  14   4       97.36      211.72     61.87 o
 -21  14   4     1156.25     1424.18     81.81 o
 -18  14   4       94.00      108.38     30.66 o
 -15  14   4       63.09       82.73     24.88 o
 -12  14   4     1149.43     1022.25     63.39 o
  -9  14   4      989.50      957.08     49.46 o
  -6  14   4        0.72       36.32     20.82 o
  -3  14   4      761.72      828.62     64.91 o
   0  14   4       42.86      104.78     36.10 o
   3  14   4      515.98      561.82     65.33 o
   6  14   4     3168.18     2638.79    177.80 o
   9  14   4      218.19      206.50     67.27 o
  12  14   4        0.30       85.52     56.89 o
 -26  15   4       11.54       51.22     53.66 o
 -23  15   4     1674.50     1760.27    104.49 o
 -20  15   4      540.55      662.92     57.46 o
 -17  15   4      909.14      815.90     60.90 o
 -14  15   4      581.36      440.17     45.28 o
 -11  15   4     6731.50     6154.58    154.31 o
  -8  15   4       64.09       76.83     38.63 o
  -5  15   4     1590.58     1568.32     77.83 o
  -2  15   4        2.64        8.22     30.39 o
   1  15   4      955.98     1224.35     91.77 o
   4  15   4      179.70      206.83     44.70 o
   7  15   4       71.34      129.55     51.92 o
  10  15   4       12.26        1.34     48.15 o
 -25  16   4      265.99      285.48     70.80 o
 -22  16   4        7.62       30.15     37.15 o
 -19  16   4      807.45      827.60    105.88 o
 -16  16   4      299.85      294.45     41.21 o
 -13  16   4      949.37      931.24     60.77 o
 -10  16   4     2513.77     2418.89    105.71 o
  -7  16   4     3869.86     3839.89    107.04 o
  -4  16   4      558.97      642.38     61.53 o
  -1  16   4     1124.88     1230.86     82.95 o
   2  16   4       95.64      139.71     40.42 o
   5  16   4     1466.10     1352.98     93.54 o
   8  16   4        0.62       61.76     39.30 o
 -24  17   4      140.64      160.39     55.69 o
 -21  17   4     1722.67     1413.14    139.51 o
 -18  17   4      395.12      359.60     45.82 o
 -15  17   4     2717.34     2774.18    113.81 o
 -12  17   4       68.99       77.65     24.82 o
  -9  17   4     4877.93     4456.24    152.58 o
  -6  17   4       56.14       84.90     28.98 o
  -3  17   4      176.44      330.34     59.96 o
   0  17   4      264.65      485.62     59.48 o
   3  17   4        5.49       20.78     35.72 o
   6  17   4       49.01       87.50     52.26 o
   9  17   4       47.00      131.46     49.31 o
 -23  18   4        0.23       69.11     59.69 o
 -20  18   4      719.21      730.28    110.20 o
 -17  18   4     2545.92     2234.69    110.04 o
 -14  18   4       92.67       75.48     34.29 o
 -11  18   4       18.84        3.70     26.15 o
  -8  18   4     5789.42     5171.79    152.59 o
  -5  18   4       90.65      215.48     56.16 o
  -2  18   4      647.35      564.06     77.10 o
   1  18   4       67.68      141.06     55.71 o
   4  18   4      545.54      663.78     85.20 o
   7  18   4       48.51      110.96     76.51 o
 -25  19   4       47.39       83.68     66.93 o
 -22  19   4      402.38      474.60     73.99 o
 -19  19   4      185.90      220.14     46.25 o
 -16  19   4      229.07      109.42     39.63 o
 -13  19   4        0.05        0.00     28.73 o
 -10  19   4      395.67      271.05     47.41 o
  -7  19   4       28.92        9.44     24.16 o
  -4  19   4       57.16      226.79     72.19 o
  -1  19   4      237.31      286.22     63.90 o
   2  19   4      212.26      376.71     70.06 o
   5  19   4      328.93      399.32     96.83 o
 -24  20   4      307.62      447.29     99.48 o
 -21  20   4      794.27      706.90     88.45 o
 -18  20   4      221.50      255.75     68.11 o
 -15  20   4      548.98      387.63     65.39 o
 -12  20   4       14.57       27.38     28.67 o
  -9  20   4     3605.31     3425.74    177.40 o
  -6  20   4      562.56      728.92     88.26 o
  -3  20   4      797.89     1054.91    105.81 o
   0  20   4       27.00       80.51     74.10 o
   3  20   4      904.10      983.00    106.55 o
 -23  21   4      229.10      226.33     65.87 o
 -20  21   4      367.50      544.93     65.30 o
 -17  21   4       55.61       99.81     38.35 o
 -14  21   4        4.77       24.83     34.09 o
 -11  21   4       85.09       71.95     28.72 o
  -8  21   4       14.27      117.33     55.55 o
  -5  21   4      312.65      367.38     71.26 o
  -2  21   4     1772.70     1818.28    173.62 o
   1  21   4        2.92      105.86     80.63 o
 -22  22   4      135.67      293.94     87.48 o
 -19  22   4     1839.96     1740.67    107.39 o
 -16  22   4        0.21       34.55     62.32 o
 -13  22   4        6.38       40.34     28.83 o
 -10  22   4      322.66      275.75     64.26 o
  -7  22   4      224.27      426.43     71.10 o
  -4  22   4      758.43     1105.69    122.44 o
  -1  22   4      295.90      439.71     81.38 o
 -21  23   4      189.03      314.75     51.58 o
 -18  23   4       48.42       77.54     35.83 o
 -15  23   4      829.79      745.87     65.47 o
 -12  23   4       63.70      117.47     39.46 o
  -9  23   4      632.38      711.76     89.56 o
  -6  23   4      139.10      269.79     67.24 o
  -3  23   4      204.76      229.84     70.75 o
 -20  24   4      296.01      291.82     50.33 o
 -17  24   4      586.98      462.44     55.43 o
 -14  24   4      341.68      341.11     48.42 o
 -11  24   4      131.76      161.06     57.30 o
  -8  24   4      708.41      940.36    107.38 o
  -5  24   4      161.80      220.07     74.33 o
 -19  25   4      309.10      289.77     50.18 o
 -16  25   4      136.17      296.55     46.84 o
 -13  25   4      459.46      516.44    100.04 o
 -10  25   4        9.30       84.12     58.54 o
  -7  25   4      704.39      626.91    103.75 o
 -15  26   4        3.54       72.93     39.73 o
 -12  26   4      118.89       96.94     68.22 o
  -9  26   4       50.14      106.63     77.73 o
   0   1   5    24915.97    25538.04    336.12 o
  -2   2   5     7880.47     7524.59    121.01 o
   1   2   5      167.18      159.32     17.86 o
  -4   3   5       75.50       85.23     14.67 o
  -1   3   5      173.98      201.83     17.95 o
   2   3   5      274.62      338.42     28.44 o
  -6   4   5     3873.10     4474.63     87.56 o
  -3   4   5       35.99       25.17     11.07 o
   0   4   5       88.49      143.11     23.21 o
   3   4   5      871.04     1270.85     43.40 o
  -8   5   5      812.94      836.05     36.71 o
  -5   5   5     5567.10     5102.16    102.67 o
  -2   5   5     3469.52     3164.39     61.05 o
   1   5   5     1301.61     1331.20     59.79 o
   4   5   5     4199.02     3866.57     80.27 o
 -10   6   5       47.05       82.87     16.50 o
  -7   6   5       13.33       20.41     14.30 o
  -4   6   5    20746.91    19526.41    251.29 o
  -1   6   5    11944.82    12269.82    211.53 o
   2   6   5       38.29       73.81     19.42 o
   5   6   5      293.63      275.54     37.94 o
 -12   7   5     1374.46     1385.92     62.24 o
  -9   7   5    17707.15    18328.81    246.06 o
  -6   7   5     1055.19     1541.60     69.40 o
  -3   7   5      776.37      540.45     34.52 o
   0   7   5      975.69      855.62     46.53 o
   3   7   5     6037.81     5897.56    126.72 o
   6   7   5      972.18     1094.57    114.45 o
 -14   8   5     1788.48     1721.92    103.12 o
 -11   8   5      197.99      196.74     24.68 o
  -8   8   5      654.10      828.62     42.26 o
  -5   8   5     1282.25     1444.24     52.66 o
  -2   8   5    58901.55    60875.76    857.57 o
   1   8   5     2166.59     2255.11     71.07 o
   4   8   5     2344.21     2270.32    111.42 o
   7   8   5      109.18       61.59     36.60 o
 -16   9   5      446.66      423.49     62.44 o
 -13   9   5     2860.56     2640.78     84.27 o
 -10   9   5      192.58      191.35     24.98 o
  -7   9   5        1.79        7.12     16.96 o
  -4   9   5     3082.85     3181.56     87.52 o
  -1   9   5     2303.40     2041.68    106.98 o
   2   9   5       54.19       30.16     28.47 o
   5   9   5     3731.76     3377.64    111.88 o
   8   9   5     2005.56     1642.01    108.37 o
 -18  10   5     3565.11     3049.50    139.24 o
 -15  10   5      106.05      127.00     38.70 o
 -12  10   5     3192.66     3049.62    101.80 o
  -9  10   5        1.01        0.00     15.02 o
  -6  10   5       58.08      144.34     23.21 o
  -3  10   5    11424.50    11349.90    208.21 o
   0  10   5     1810.35     1804.59     85.86 o
   3  10   5       96.21       96.62     31.71 o
   6  10   5     2621.45     1990.21    130.33 o
   9  10   5      101.95      121.48     48.45 o
 -20  11   5      150.69       66.97     44.22 o
 -17  11   5      669.51      704.70     77.68 o
 -14  11   5     1209.39     1046.16     61.85 o
 -11  11   5     1043.29      899.98     47.76 o
  -8  11   5      573.58      490.23     37.74 o
  -5  11   5      188.08      174.26     28.29 o
  -2  11   5      164.75      179.22     39.76 o
   1  11   5      816.15      637.77     59.19 o
   4  11   5     7176.28     5972.70    164.21 o
   7  11   5      257.11      347.49     63.79 o
  10  11   5     1176.48     1029.75    127.13 o
 -22  12   5       83.25       97.14     48.50 o
 -19  12   5     2491.17     2616.01    206.61 o
 -16  12   5     4477.96     4335.43    121.98 o
 -13  12   5      919.10      969.02     59.58 o
 -10  12   5      733.04      588.38     41.34 o
  -7  12   5     1316.23     1062.46     52.92 o
  -4  12   5      281.79      303.98     36.27 o
  -1  12   5      114.00      103.94     27.81 o
   2  12   5     2677.55     2376.00    100.89 o
   5  12   5     3248.85     2841.99    113.28 o
   8  12   5      359.41      385.67     67.09 o
  11  12   5     2113.78     1985.52    135.99 o
 -24  13   5       51.63      102.82     52.59 o
 -21  13   5      595.36      482.35     75.64 o
 -18  13   5      921.56      911.23     76.39 o
 -15  13   5     1578.63     1600.95     77.59 o
 -12  13   5      389.79      422.95     43.80 o
  -9  13   5       11.23       48.42     20.93 o
  -6  13   5      905.16      900.63     54.96 o
  -3  13   5      191.13      249.12     36.39 o
   0  13   5        3.79       66.57     33.94 o
   3  13   5      458.78      499.14     59.47 o
   6  13   5      109.70       96.02     82.77 o
   9  13   5      234.63      296.74     89.57 o
  12  13   5      940.62      881.66    106.62 o
 -23  14   5       41.45       92.50     50.89 o
 -20  14   5        5.10        0.00     32.72 o
 -17  14   5       94.71       88.17     30.37 o
 -14  14   5       94.54       81.09     28.52 o
 -11  14   5     6150.26     5612.98    123.06 o
  -8  14   5      929.49      947.04     53.21 o
  -5  14   5     6535.45     6144.21    176.88 o
  -2  14   5      860.80     1083.25    124.16 o
   1  14   5      501.00      591.65     64.60 o
   4  14   5       15.22       23.47     31.37 o
   7  14   5      807.99      739.07     91.30 o
  10  14   5        1.15       86.68     54.86 o
 -25  15   5       90.83      134.04     60.52 o
 -22  15   5      208.46      262.81     62.50 o
 -19  15   5      256.53      295.30     51.48 o
 -16  15   5      477.70      427.89     47.95 o
 -13  15   5      633.63      647.56     54.30 o
 -10  15   5     4627.76     4180.21    238.61 o
  -7  15   5      752.63      860.22     57.44 o
  -4  15   5     2958.06     2428.62     86.83 o
  -1  15   5        6.25       15.82     31.24 o
   2  15   5      404.85      399.24     55.25 o
   5  15   5      206.73      152.95     51.55 o
   8  15   5        0.57        0.00     41.10 o
 -24  16   5        0.01      127.85     59.56 o
 -21  16   5        0.09      108.34     39.58 o
 -18  16   5       30.30       87.30     32.69 o
 -15  16   5        0.00        0.00     23.88 o
 -12  16   5      462.93      424.05     57.14 o
  -9  16   5     1557.14     1380.31     73.25 o
  -6  16   5       17.97       15.06     25.49 o
  -3  16   5      257.23      198.26     44.14 o
   0  16   5      226.71      197.18     45.97 o
   3  16   5      520.83      633.02     79.66 o
   6  16   5       18.68       83.83     49.47 o
   9  16   5       26.05       47.56     56.84 o
 -23  17   5      627.95      518.97     70.21 o
 -20  17   5      123.22      226.65     49.48 o
 -17  17   5      156.21      154.91     38.72 o
 -14  17   5     1030.37      990.27     66.62 o
 -11  17   5      589.96      544.88     45.88 o
  -8  17   5      768.45      783.45     57.86 o
  -5  17   5     3078.62     2902.58    113.44 o
  -2  17   5      479.79      658.10     68.85 o
   1  17   5     1483.26     1458.05     97.33 o
   4  17   5      140.20      207.77     51.49 o
   7  17   5      516.28      452.20     83.69 o
 -22  18   5      114.64      141.03     46.76 o
 -19  18   5      496.30      452.23     67.79 o
 -16  18   5      447.22      394.09     46.90 o
 -13  18   5     2363.14     2085.18     90.51 o
 -10  18   5      129.32      164.06     31.69 o
  -7  18   5       68.21       47.43     30.09 o
  -4  18   5     4033.11     3545.60    143.00 o
  -1  18   5      634.59      535.87     64.58 o
   2  18   5        7.78       52.58     39.11 o
   5  18   5       21.64       44.94     52.69 o
 -24  19   5      154.78      179.24     83.93 o
 -21  19   5      578.12      663.97     88.98 o
 -18  19   5       43.80      109.63     38.70 o
 -15  19   5        4.35       19.28     28.59 o
 -12  19   5        3.04       30.67     32.40 o
  -9  19   5      346.39      403.55     57.41 o
  -6  19   5      682.59      551.67     78.72 o
  -3  19   5        7.11      197.47     60.26 o
   0  19   5       45.58       84.53     53.97 o
   3  19   5     1374.80     1235.67    119.10 o
 -23  20   5      295.69      397.50     83.98 o
 -20  20   5        6.62       57.11     40.30 o
 -17  20   5       59.74       92.86     36.55 o
 -14  20   5      144.78      212.49     48.23 o
 -11  20   5       24.23       44.06     32.49 o
  -8  20   5       26.53       25.15     40.49 o
  -5  20   5      575.38      579.68     84.63 o
  -2  20   5       48.14      104.83     50.63 o
   1  20   5      322.13      347.01     70.70 o
 -22  21   5       90.43      186.67     64.83 o
 -19  21   5      971.93     1085.58     90.64 o
 -16  21   5     1108.95     1087.68     89.17 o
 -13  21   5     1947.74     1789.97    104.46 o
 -10  21   5       43.05        6.65     35.88 o
  -7  21   5     1101.67     1263.98    112.32 o
  -4  21   5      125.23      205.01     58.39 o
  -1  21   5        0.45       90.56     58.58 o
   2  21   5       88.79      202.08     91.59 o
 -21  22   5       35.05       57.64     52.76 o
 -18  22   5     2092.94     2120.39    121.24 o
 -15  22   5       13.39      100.94     43.88 o
 -12  22   5      166.35      137.50     59.93 o
  -9  22   5     1582.10     1774.99    244.55 o
  -6  22   5      569.43      710.68     90.61 o
  -3  22   5      375.85      551.92     89.80 o
   0  22   5        1.96      103.93     72.58 o
 -20  23   5      307.22      338.07     75.86 o
 -17  23   5      353.42      373.34     60.31 o
 -14  23   5      268.83      445.32     63.49 o
 -11  23   5     1580.16     1563.16    173.39 o
  -8  23   5      251.37      511.59     83.46 o
  -5  23   5       70.89      200.07     66.81 o
  -2  23   5       74.50      162.10     78.71 o
 -19  24   5      283.36      313.87     60.96 o
 -16  24   5       50.23       79.41     53.69 o
 -13  24   5     1176.70     1098.25    113.68 o
 -10  24   5       13.04       58.97     71.00 o
  -7  24   5      265.36      301.04     78.09 o
 -15  25   5       48.10       46.13     35.99 o
 -12  25   5       50.36       59.25     69.40 o
  -9  25   5        2.77       40.97     99.78 o
   0   0   6     1916.16     2126.99    120.90 o
   1   1   6     5151.77     5171.01     96.76 o
  -1   2   6      320.70      348.15     25.98 o
   2   2   6     6841.65     5809.80    105.88 o
  -3   3   6     1178.54     1065.28     40.51 o
   0   3   6     8897.84     9179.94    147.76 o
   3   3   6    10113.49     9818.11    160.34 o
  -5   4   6     3056.43     3279.70     73.22 o
  -2   4   6     5399.05     5006.33    117.77 o
   1   4   6     1420.93     1303.77     45.19 o
   4   4   6     1762.22     1672.45     58.09 o
  -7   5   6     2036.63     2138.53     66.34 o
  -4   5   6    10852.85    11598.23    167.31 o
  -1   5   6     1747.85     1689.51     55.01 o
   2   5   6     6655.55     6767.58    141.80 o
   5   5   6      707.44      599.56     68.45 o
  -9   6   6     5026.47     4984.24    149.36 o
  -6   6   6       50.99      117.84     22.24 o
  -3   6   6       26.51        7.34     15.77 o
   0   6   6        8.62       15.41     18.28 o
   3   6   6     3169.51     3068.38     92.05 o
   6   6   6      179.80      157.14     34.05 o
 -11   7   6      331.02      359.55     42.87 o
  -8   7   6      219.71      166.12     25.38 o
  -5   7   6       83.01       56.86     19.74 o
  -2   7   6     1494.62     1479.53     57.62 o
   1   7   6     1549.22     1420.23     91.40 o
   4   7   6      623.70      459.60     49.40 o
   7   7   6      793.79      707.12     76.97 o
 -13   8   6    23008.76    21132.28    467.41 o
 -10   8   6      985.65      963.86     48.91 o
  -7   8   6     1089.22     1030.32     49.71 o
  -4   8   6     6017.07     5756.77    118.45 o
  -1   8   6     5650.42     5681.87    130.11 o
   2   8   6      932.14      881.78     52.58 o
   5   8   6      110.90       83.36     30.31 o
   8   8   6       64.74       19.29     36.64 o
 -15   9   6     1669.73     1456.57    104.06 o
 -12   9   6      588.10      645.72     49.93 o
  -9   9   6      123.36      176.83     27.16 o
  -6   9   6     7815.65     7394.59    141.97 o
  -3   9   6     1032.14     1103.73     52.90 o
   0   9   6     2745.37     2583.93     82.30 o
   3   9   6     1117.13      944.84     68.32 o
   6   9   6     1830.34     1385.39    101.64 o
   9   9   6     3251.11     2955.51    145.36 o
 -17  10   6        0.07       24.93     38.46 o
 -14  10   6      254.71      262.58     54.01 o
 -11  10   6      785.56      948.40     60.47 o
  -8  10   6     3950.54     3588.95     91.23 o
  -5  10   6      163.08      222.92     29.11 o
  -2  10   6     2023.53     2152.64     81.90 o
   1  10   6     3120.37     2838.22    181.81 o
   4  10   6        3.00        0.00     27.25 o
   7  10   6      135.21      196.94     65.28 o
  10  10   6     1217.73     1468.84    181.36 o
 -19  11   6      308.80      448.00     86.40 o
 -16  11   6       50.89       66.49     42.45 o
 -13  11   6      662.90      556.25     49.56 o
 -10  11   6      454.00      514.96     40.88 o
  -7  11   6     7030.53     6501.31    162.92 o
  -4  11   6       75.95       40.43     25.34 o
  -1  11   6      402.27      500.47     46.33 o
   2  11   6     1835.92     1454.89     87.21 o
   5  11   6     2639.82     2280.19    120.49 o
   8  11   6      938.20      965.58     96.66 o
  11  11   6       20.88       60.90     49.36 o
 -21  12   6      382.88      382.52     71.90 o
 -18  12   6       38.19       40.77     39.63 o
 -15  12   6      362.02      367.06     53.20 o
 -12  12   6     1776.25     1636.13     75.61 o
  -9  12   6       14.57        0.00     19.88 o
  -6  12   6      155.43      196.82     29.58 o
  -3  12   6       20.59       56.18     26.13 o
   0  12   6     6918.19     6570.85    176.99 o
   3  12   6      283.15      197.67     48.40 o
   6  12   6       10.37        0.00     39.72 o
   9  12   6      295.41      383.44     78.12 o
  12  12   6      150.35      275.72     86.33 o
 -23  13   6       42.22       16.00     46.98 o
 -20  13   6      426.02      332.70     64.50 o
 -17  13   6      286.06      237.52     50.31 o
 -14  13   6      876.28      820.40     60.15 o
 -11  13   6      164.41      148.85     32.65 o
  -8  13   6      362.35      393.03     47.86 o
  -5  13   6     2448.43     2326.92     84.46 o
  -2  13   6     5005.95     5116.11    245.79 o
   1  13   6      678.20      750.15     68.35 o
   4  13   6      156.79      161.91     60.38 o
   7  13   6        0.18      121.14     46.19 o
  10  13   6       80.68      129.07     56.66 o
 -22  14   6     1391.76     1312.21    117.11 o
 -19  14   6        1.49       31.75     34.04 o
 -16  14   6       52.10       57.71     29.43 o
 -13  14   6     2031.71     1677.89     80.99 o
 -10  14   6        4.15        5.73     21.34 o
  -7  14   6     5659.81     5327.45    201.65 o
  -4  14   6      857.05      706.78     55.40 o
  -1  14   6     2673.59     2138.36    133.95 o
   2  14   6     1197.71      993.96     79.85 o
   5  14   6     1674.47     1516.36    118.18 o
   8  14   6      510.63      532.95    121.69 o
 -24  15   6       94.36       96.00     63.99 o
 -21  15   6       21.84      113.56     55.98 o
 -18  15   6      470.41      484.72     61.99 o
 -15  15   6      130.79      127.46     33.28 o
 -12  15   6      350.48      390.48     76.19 o
  -9  15   6      288.93      395.58     42.44 o
  -6  15   6     1171.20     1063.06     65.89 o
  -3  15   6      124.09       48.53     35.70 o
   0  15   6       69.83       72.10     37.80 o
   3  15   6       93.50      139.95     43.69 o
   6  15   6      592.34      568.91     84.07 o
   9  15   6        4.89       78.00     82.71 o
 -23  16   6       99.82       90.16     55.81 o
 -20  16   6       81.11       96.60     45.17 o
 -17  16   6       14.35       19.19     29.46 o
 -14  16   6     1688.67     1579.41     82.06 o
 -11  16   6     1038.77     1066.94     69.77 o
  -8  16   6     1770.30     1629.66     92.83 o
  -5  16   6      608.82      546.86     84.11 o
  -2  16   6       18.01       67.57     36.69 o
   1  16   6      276.97      246.89     51.96 o
   4  16   6      154.07      331.45     66.98 o
   7  16   6       24.47       10.13     62.66 o
 -22  17   6      227.26      241.62     56.19 o
 -19  17   6      274.49      253.68     53.52 o
 -16  17   6      673.50      721.47     71.39 o
 -13  17   6       34.11       28.57     29.36 o
 -10  17   6      177.79      238.43     37.38 o
  -7  17   6     1034.78      970.41     66.37 o
  -4  17   6       40.91      103.90     58.15 o
  -1  17   6      251.97      234.58     52.43 o
   2  17   6     1498.62     1283.01    106.27 o
   5  17   6        7.89      167.61     57.87 o
 -21  18   6      527.49      466.35     70.37 o
 -18  18   6      308.93      273.24     46.43 o
 -15  18   6     1492.10     1401.28     94.99 o
 -12  18   6     2444.62     2196.79     95.66 o
  -9  18   6     3069.41     3085.96    116.96 o
  -6  18   6       94.73      116.75     38.45 o
  -3  18   6      106.89       98.25     41.57 o
   0  18   6      117.24      136.56     52.37 o
   3  18   6       16.47        3.41     68.58 o
 -23  19   6      206.22      177.66     75.85 o
 -20  19   6      362.03      298.23     67.11 o
 -17  19   6      254.03      197.56     45.53 o
 -14  19   6      188.80      224.35     40.04 o
 -11  19   6     1551.80     1303.12     78.95 o
  -8  19   6      549.34      611.98     67.46 o
  -5  19   6       33.39       96.01     41.38 o
  -2  19   6      316.56      371.18     58.44 o
   1  19   6      458.93      448.72     82.72 o
   4  19   6        0.41        0.00     90.27 o
 -22  20   6        6.62       42.05     60.38 o
 -19  20   6       61.35      103.44     43.32 o
 -16  20   6      445.86      549.82     65.79 o
 -13  20   6      500.82      688.49     70.97 o
 -10  20   6      494.52      462.72     53.37 o
  -7  20   6      180.06      140.34     78.84 o
  -4  20   6       22.97      122.62     53.66 o
  -1  20   6      771.95      910.57    103.99 o
   2  20   6       19.61       60.99     64.25 o
 -21  21   6      359.23      355.96     77.82 o
 -18  21   6      118.65      165.94     46.12 o
 -15  21   6      260.38      326.45     56.49 o
 -12  21   6      263.54      254.94     77.39 o
  -9  21   6      170.35      175.69     69.59 o
  -6  21   6       21.91       95.57     54.79 o
  -3  21   6     1315.15     1473.43    131.34 o
   0  21   6      329.65      430.14     90.47 o
 -20  22   6       14.98       58.10     49.93 o
 -17  22   6      467.05      460.09     65.97 o
 -14  22   6      169.29      171.84     50.72 o
 -11  22   6       64.83      187.69     60.41 o
  -8  22   6      458.57      450.67     77.83 o
  -5  22   6       15.74        0.00     55.98 o
  -2  22   6        0.53       10.10     58.81 o
 -19  23   6      405.92      327.31     64.93 o
 -16  23   6       10.40       97.19     47.64 o
 -13  23   6      571.24      550.35     70.76 o
 -10  23   6       81.85      225.02     65.54 o
  -7  23   6      562.03      664.49    101.17 o
  -4  23   6       18.63        0.00     63.73 o
 -15  24   6       19.11      140.54     52.87 o
 -12  24   6        6.11        0.00     53.86 o
  -9  24   6      197.47      234.19     73.20 o
  -1   1   7     1215.22     1040.03     53.17 o
  -3   2   7      253.70      271.58     35.16 o
   0   2   7     1507.39     1414.29     50.00 o
  -5   3   7        4.86       25.82     17.05 o
  -2   3   7      440.64      428.78     47.82 o
   1   3   7       65.25      134.43     25.75 o
  -7   4   7      451.17      390.59     37.11 o
  -4   4   7     2677.37     2580.88     78.46 o
  -1   4   7     2002.59     1910.95     67.45 o
   2   4   7     1191.50     1094.13     74.10 o
  -9   5   7      169.55      157.97     35.65 o
  -6   5   7      327.98      378.15     36.96 o
  -3   5   7     1181.04     1157.07     56.77 o
   0   5   7     2623.88     2558.59    105.46 o
   3   5   7     4434.53     3972.03    129.99 o
 -11   6   7      587.66      645.77     59.06 o
  -8   6   7    14126.14    13579.54    667.30 o
  -5   6   7     1769.75     1689.91     84.55 o
  -2   6   7       17.43       12.55     19.43 o
   1   6   7     1011.97     1181.93     55.13 o
   4   6   7      571.27      532.67     55.63 o
 -13   7   7      129.57      167.38     49.16 o
 -10   7   7     2238.51     1899.24    108.65 o
  -7   7   7     1339.12     1180.10     59.11 o
  -4   7   7     3104.44     2671.49    105.01 o
  -1   7   7     1307.49     1276.42     57.90 o
   2   7   7      147.76      151.55     30.52 o
   5   7   7      161.20      204.52     40.16 o
 -15   8   7     1583.88     1428.67    110.87 o
 -12   8   7       51.00       58.21     38.92 o
  -9   8   7      956.00      893.78     52.95 o
  -6   8   7     4173.21     4216.84    113.60 o
  -3   8   7     2753.10     2571.97     77.47 o
   0   8   7       45.71       53.35     27.37 o
   3   8   7     2375.06     2087.25     96.75 o
   6   8   7       13.23       53.15     40.77 o
 -17   9   7      157.31      177.14     57.91 o
 -14   9   7     2719.69     2255.23    130.54 o
 -11   9   7     1153.97     1270.43    121.17 o
  -8   9   7        8.92       21.16     21.56 o
  -5   9   7      498.86      454.63     40.57 o
  -2   9   7     2004.02     1980.30     73.22 o
   1   9   7      819.82      790.77     68.18 o
   4   9   7     1715.51     1690.76    140.65 o
   7   9   7     1887.95     1373.40    118.15 o
 -19  10   7        5.46       73.10     49.24 o
 -16  10   7        1.31       13.24     38.13 o
 -13  10   7       25.16       33.32     37.23 o
 -10  10   7       95.29      121.31     28.94 o
  -7  10   7      565.26      619.53     46.50 o
  -4  10   7     1820.86     1864.48     72.75 o
  -1  10   7     5390.71     5028.13    130.13 o
   2  10   7       44.64      161.53     41.05 o
   5  10   7     1136.18     1193.89    102.91 o
   8  10   7      726.94      714.42     87.57 o
 -21  11   7       59.35      116.28     56.52 o
 -18  11   7      750.50      755.89    105.33 o
 -15  11   7      312.97      259.36     56.51 o
 -12  11   7        1.80        0.00     29.65 o
  -9  11   7      933.92      931.05     55.13 o
  -6  11   7     2735.70     2746.55     92.29 o
  -3  11   7      901.50     1052.84     75.50 o
   0  11   7     2978.44     2472.36    106.77 o
   3  11   7     1341.69     1554.93     93.80 o
   6  11   7       73.88      106.77     76.89 o
   9  11   7       22.49       85.77     48.81 o
 -23  12   7        1.82       58.05     59.29 o
 -20  12   7       42.18       88.42     53.79 o
 -17  12   7     1821.35     1722.02    128.59 o
 -14  12   7      453.42      481.29     60.55 o
 -11  12   7      110.11       98.86     31.35 o
  -8  12   7        0.06        0.00     22.15 o
  -5  12   7     1702.42     1517.60     69.42 o
  -2  12   7     1225.10     1026.92     77.61 o
   1  12   7      953.09      855.01     86.95 o
   4  12   7      208.16      255.12     51.73 o
   7  12   7      136.38      119.58     49.26 o
  10  12   7      330.87      418.30     95.43 o
 -22  13   7       28.32       66.97     57.05 o
 -19  13   7       67.35      172.46     55.78 o
 -16  13   7      285.00      326.46     64.76 o
 -13  13   7       19.05       24.80     27.53 o
 -10  13   7       17.56        0.00     24.80 o
  -7  13   7      381.89      447.92     49.19 o
  -4  13   7       97.79       86.92     30.87 o
  -1  13   7      236.88      270.67     50.98 o
   2  13   7      200.55      167.85     42.62 o
   5  13   7       10.15        0.58     38.90 o
   8  13   7       43.91       88.31     55.78 o
 -21  14   7       49.57       71.64     50.40 o
 -18  14   7      449.83      502.02     75.41 o
 -15  14   7      866.56      724.09     75.11 o
 -12  14   7        1.10       20.63     26.56 o
  -9  14   7     1549.41     1485.89     71.85 o
  -6  14   7      910.98      865.19     57.74 o
  -3  14   7     2893.96     2759.73    114.74 o
   0  14   7      584.55      575.37     66.68 o
   3  14   7      381.70      488.97     64.45 o
   6  14   7       65.82      107.18     52.96 o
   9  14   7       51.73       41.31     59.44 o
 -20  15   7      317.30      285.65     68.46 o
 -17  15   7     1468.97     1382.85     99.86 o
 -14  15   7       34.34       52.95     29.45 o
 -11  15   7     2998.73     2878.77    104.10 o
  -8  15   7      624.09      612.90     52.54 o
  -5  15   7      176.30      196.49     42.66 o
  -2  15   7     2629.13     2494.71    118.62 o
   1  15   7     1768.84     1560.85    101.14 o
   4  15   7      286.74      218.77     64.54 o
   7  15   7        0.05       35.79     63.16 o
 -22  16   7      118.40      104.49     56.46 o
 -19  16   7      284.58      349.80    104.42 o
 -16  16   7      307.77      237.38     51.44 o
 -13  16   7       11.47       79.06     32.95 o
 -10  16   7      122.33       92.07     31.83 o
  -7  16   7      380.24      519.62     49.45 o
  -4  16   7        0.32       43.32     35.99 o
  -1  16   7       79.07       90.01     40.23 o
   2  16   7       37.21       51.98     42.76 o
   5  16   7       95.58      133.18     53.50 o
 -21  17   7      341.55      341.69     65.46 o
 -18  17   7      549.98      523.33     67.95 o
 -15  17   7      399.35      348.07     47.91 o
 -12  17   7     1426.54     1343.68    101.23 o
  -9  17   7      290.26      317.75     42.16 o
  -6  17   7      846.36      916.08     83.64 o
  -3  17   7      192.11      210.83     49.22 o
   0  17   7      249.51      403.36     62.03 o
   3  17   7      108.57      165.86     60.88 o
 -20  18   7       45.15       44.58     49.03 o
 -17  18   7      228.20      292.62     56.87 o
 -14  18   7     1367.20     1569.24    101.47 o
 -11  18   7      379.98      373.04     49.71 o
  -8  18   7      473.42      575.84     63.09 o
  -5  18   7     1734.17     1846.14    108.46 o
  -2  18   7      375.70      438.79     64.33 o
   1  18   7      195.01      331.54     78.83 o
 -19  19   7      232.44      368.60     66.67 o
 -16  19   7        8.41       80.13     35.13 o
 -13  19   7     1228.42     1182.78     79.96 o
 -10  19   7      153.34      225.45     50.74 o
  -7  19   7       30.04       97.41     48.88 o
  -4  19   7       43.17       69.58     41.29 o
  -1  19   7        1.18      181.39     51.47 o
   2  19   7      637.47      660.39     99.84 o
 -18  20   7      137.08      278.05     64.36 o
 -15  20   7        8.43       29.79     35.52 o
 -12  20   7        6.76       84.57     47.77 o
  -9  20   7      366.73      539.80     68.78 o
  -6  20   7       27.71      147.62    126.35 o
  -3  20   7        2.73       72.51     80.40 o
   0  20   7      148.35      172.57     68.69 o
 -17  21   7      150.28      277.15     54.84 o
 -14  21   7      439.19      537.79     69.05 o
 -11  21   7       65.94      191.44     66.42 o
  -8  21   7      534.45      461.48     78.36 o
  -5  21   7       84.28      191.41     61.26 o
  -2  21   7      137.40      245.62     72.72 o
 -16  22   7       15.39       80.87     40.61 o
 -13  22   7      231.83      327.52     79.58 o
 -10  22   7       10.20       81.95     53.45 o
  -7  22   7      163.61       95.77     61.92 o
 -12  23   7      646.20      628.77    145.45 o
  -9  23   7        2.76       37.41     46.88 o
   0   1   8       13.13        5.15     21.57 o
  -2   2   8      325.63      400.64     39.68 o
   1   2   8     2725.26     2745.56     84.93 o
  -4   3   8      193.80      183.28     37.35 o
  -1   3   8     1173.29     1139.43     76.12 o
   2   3   8     8063.46     7645.97    160.18 o
  -6   4   8       38.32       61.96     31.53 o
  -3   4   8     3440.74     3328.87    100.52 o
   0   4   8      143.89      185.31     31.95 o
   3   4   8       28.58       52.93     33.02 o
  -8   5   8       94.68      130.17     38.05 o
  -5   5   8     1006.88     1017.72     70.10 o
  -2   5   8      852.22      999.37     64.54 o
   1   5   8      257.76      292.87     37.15 o
   4   5   8     3587.35     3147.37    132.14 o
 -10   6   8      724.86      660.01     76.46 o
  -7   6   8      510.15      530.67     56.14 o
  -4   6   8      202.81      252.46     36.30 o
  -1   6   8      408.91      359.23     41.59 o
   2   6   8      151.19      149.78     28.33 o
   5   6   8     2311.63     1937.70    120.58 o
 -12   7   8     1141.75     1139.99    130.32 o
  -9   7   8      578.49      491.88     56.21 o
  -6   7   8     2378.97     2031.64     94.92 o
  -3   7   8     1154.14      945.70     56.60 o
   0   7   8       18.96       36.85     23.59 o
   3   7   8      117.54      144.62     42.12 o
   6   7   8      679.73      695.26     83.65 o
 -14   8   8      869.67     1022.17    106.58 o
 -11   8   8      212.96      158.11     50.41 o
  -8   8   8     1045.67     1025.15     84.35 o
  -5   8   8       39.66       38.78     25.40 o
  -2   8   8      653.55      550.90     46.81 o
   1   8   8     1463.19     1562.70     76.15 o
   4   8   8     1073.80     1047.92     79.32 o
   7   8   8      521.95      450.84     74.01 o
 -16   9   8      964.36      789.37     92.62 o
 -13   9   8        5.18       42.67     40.50 o
 -10   9   8     1487.27     1432.81    103.65 o
  -7   9   8     2794.72     2713.76     86.47 o
  -4   9   8     2656.18     2498.11     84.97 o
  -1   9   8     3446.43     3027.42     91.15 o
   2   9   8     2678.28     2789.28    119.11 o
   5   9   8        0.21       15.22     38.33 o
   8   9   8      235.58      250.56     61.64 o
 -18  10   8      337.72      419.65     75.90 o
 -15  10   8      641.19      929.31     99.58 o
 -12  10   8     1653.43     1669.59    118.83 o
  -9  10   8        1.50       32.59     29.34 o
  -6  10   8      184.12      249.33     36.52 o
  -3  10   8      319.64      349.80     39.57 o
   0  10   8       59.38       66.07     33.62 o
   3  10   8      728.04      709.03    102.85 o
   6  10   8      569.59      575.03     81.69 o
   9  10   8      152.08      201.30     60.93 o
 -20  11   8      163.84      146.11     56.00 o
 -17  11   8        0.85       92.40     48.58 o
 -14  11   8       56.63       15.76     43.00 o
 -11  11   8       28.74        6.80     32.94 o
  -8  11   8     1097.32     1173.65     64.55 o
  -5  11   8       85.18       77.12     28.49 o
  -2  11   8      900.50      899.72     59.71 o
   1  11   8      650.28      658.35     68.56 o
   4  11   8      105.18       80.95     48.86 o
   7  11   8        4.74       51.29     44.00 o
  10  11   8        5.80      104.01     54.05 o
 -19  12   8      487.37      406.17     80.16 o
 -16  12   8       43.48      151.97     61.71 o
 -13  12   8      398.15      389.10     58.76 o
 -10  12   8        5.53       32.24     33.23 o
  -7  12   8      342.60      285.12     39.42 o
  -4  12   8      181.64      167.00     34.67 o
  -1  12   8     1062.00     1125.26     85.32 o
   2  12   8      369.49      565.31     67.06 o
   5  12   8       29.36       78.53     50.34 o
   8  12   8      263.08      280.85     66.14 o
 -21  13   8      121.77      149.95     64.20 o
 -18  13   8      212.25      346.53     70.45 o
 -15  13   8     1003.93      968.48    101.02 o
 -12  13   8      447.53      436.72     61.36 o
  -9  13   8        5.25       10.06     26.17 o
  -6  13   8      471.70      500.39     49.73 o
  -3  13   8     2865.69     2763.47    156.23 o
   0  13   8      383.20      308.36     55.10 o
   3  13   8       39.40       70.69     47.44 o
   6  13   8      708.92      648.07     89.88 o
 -20  14   8      557.86      537.29     83.35 o
 -17  14   8        0.43       18.58     44.51 o
 -14  14   8      335.61      418.83     60.44 o
 -11  14   8      324.27      401.26     56.93 o
  -8  14   8       54.95       44.21     30.29 o
  -5  14   8       16.00        3.40     27.48 o
  -2  14   8     2048.90     2053.61    112.89 o
   1  14   8      588.17      662.39     73.56 o
   4  14   8      106.64       65.64     50.69 o
   7  14   8     1217.74     1174.25    120.91 o
 -19  15   8        3.72        7.32     48.40 o
 -16  15   8     1088.80     1101.76     94.52 o
 -13  15   8       95.32      159.91     44.99 o
 -10  15   8     1168.28     1125.05     75.99 o
  -7  15   8     1110.32     1429.88     76.19 o
  -4  15   8      689.56      648.47     62.65 o
  -1  15   8       31.43      196.39     49.25 o
   2  15   8       87.44      172.01     47.70 o
   5  15   8       43.31      153.27     62.15 o
 -18  16   8      229.58      319.41     61.60 o
 -15  16   8     1319.81     1536.64    106.44 o
 -12  16   8       14.73       87.21     32.99 o
  -9  16   8      129.76      125.71     34.21 o
  -6  16   8       67.93       87.06     43.00 o
  -3  16   8      200.62      247.73     66.80 o
   0  16   8      129.65      304.90     56.57 o
   3  16   8      315.79      452.84     82.66 o
 -20  17   8        0.06       22.99     53.49 o
 -17  17   8      108.22      206.87     51.32 o
 -14  17   8      205.60      195.62     47.96 o
 -11  17   8      476.40      558.05     58.55 o
  -8  17   8        3.65       43.17     34.10 o
  -5  17   8        0.14       50.12     35.69 o
  -2  17   8       37.74      110.80     52.81 o
   1  17   8      344.51      591.44    121.35 o
 -19  18   8       88.66      187.11     54.93 o
 -16  18   8      605.65      695.69     80.26 o
 -13  18   8       15.51       99.55     35.99 o
 -10  18   8      989.55     1095.40     78.81 o
  -7  18   8      214.95      211.07     63.00 o
  -4  18   8       61.77      186.05     48.25 o
  -1  18   8        0.71      129.12     47.18 o
 -18  19   8      560.28      464.62     71.85 o
 -15  19   8      124.96      268.65     51.42 o
 -12  19   8      364.00      457.04     57.35 o
  -9  19   8     1071.58     1104.66    127.76 o
  -6  19   8      359.14      341.19     52.58 o
  -3  19   8     1519.87     1590.13    112.64 o
 -17  20   8       15.42       94.11     58.81 o
 -14  20   8      765.28      773.38     83.90 o
 -11  20   8       84.59      104.04     56.04 o
  -8  20   8       94.64      105.58     42.58 o
  -5  20   8      126.72      172.07     51.11 o
 -13  21   8      298.73      264.32     58.92 o
 -10  21   8        7.11       71.55     52.99 o
  -7  21   8      120.58      266.69     63.86 o
   0   0   9     5746.87     4843.63    298.32 o
   1   1   9       92.79       56.76     33.91 o
  -1   2   9      718.21      643.80     74.82 o
   2   2   9     1186.81     1263.65     78.93 o
  -3   3   9        1.33        0.00     45.28 o
   0   3   9      343.97      391.50     52.17 o
   3   3   9     3104.86     2856.36    112.47 o
  -5   4   9        5.24        6.92     30.60 o
  -2   4   9     2426.48     2080.79     95.17 o
   1   4   9     1482.45     1416.26     84.33 o
   4   4   9      282.79      378.46     55.77 o
  -7   5   9      578.99      764.75     89.15 o
  -4   5   9      118.56       98.49     46.18 o
  -1   5   9      256.32      273.08     42.16 o
   2   5   9      936.76     1066.64     77.70 o
   5   5   9     2749.63     2797.80    151.61 o
  -9   6   9      859.59     1003.93     94.95 o
  -6   6   9     2156.84     2031.83     98.99 o
  -3   6   9      579.54      578.76     60.64 o
   0   6   9       40.77       55.66     39.07 o
   3   6   9     1438.35     1301.85    103.62 o
   6   6   9     1399.40     1234.29    109.37 o
 -11   7   9       48.51       73.59     46.69 o
  -8   7   9       28.94        7.66     32.61 o
  -5   7   9      679.82      564.07     59.32 o
  -2   7   9       41.58       64.65     30.73 o
   1   7   9        7.15        0.00     31.67 o
   4   7   9       14.58        1.04     38.44 o
   7   7   9      124.75      188.88     57.86 o
 -13   8   9       80.09      146.60     51.41 o
 -10   8   9      927.90      866.50     89.77 o
  -7   8   9     1758.22     1575.35    150.79 o
  -4   8   9      384.70      345.83     45.28 o
  -1   8   9     1684.10     1499.62     78.19 o
   2   8   9       70.66       80.04     37.63 o
   5   8   9      643.24      687.02     86.19 o
   8   8   9      112.11       77.31     61.39 o
 -15   9   9     1878.02     1789.46    163.43 o
 -12   9   9      656.59      786.60    146.15 o
  -9   9   9      945.97      908.24     90.77 o
  -6   9   9      170.44      241.95     46.53 o
  -3   9   9     1085.22     1096.52     65.58 o
   0   9   9       23.85        0.00     24.43 o
   3   9   9      118.98      137.78     44.96 o
   6   9   9       10.52       66.75     43.75 o
   9   9   9       54.24       83.20     54.98 o
 -17  10   9       27.63       88.09     47.51 o
 -14  10   9       53.37      135.31     50.78 o
 -11  10   9      185.21      226.41     56.08 o
  -8  10   9      577.03      541.48     61.00 o
  -5  10   9      219.11      196.78     38.09 o
  -2  10   9       43.63       40.81     29.47 o
   1  10   9        0.36       48.32     32.08 o
   4  10   9      414.12      501.23     77.38 o
   7  10   9        8.46       84.03     49.44 o
 -19  11   9      135.85      162.31     62.14 o
 -16  11   9      232.72      308.04     67.64 o
 -13  11   9        8.81       93.70     47.80 o
 -10  11   9       70.81       10.97     38.33 o
  -7  11   9      877.93      852.74     69.00 o
  -4  11   9       62.47       69.03     31.74 o
  -1  11   9      650.90      642.44     62.09 o
   2  11   9       87.97       90.17     41.40 o
   5  11   9      421.86      492.00     83.05 o
   8  11   9        9.23       69.48     51.91 o
 -18  12   9      139.60      250.17     71.03 o
 -15  12   9       46.43      132.52     60.87 o
 -12  12   9     1453.11     1375.13    163.30 o
  -9  12   9      687.25      789.52     77.38 o
  -6  12   9        1.53       36.49     28.21 o
  -3  12   9     1042.39      866.98     70.53 o
   0  12   9     1017.11     1104.31     78.13 o
   3  12   9      238.20      201.62     85.06 o
   6  12   9       88.23      168.13     63.81 o
 -17  13   9      846.91      796.69    124.91 o
 -14  13   9       65.59       86.06     53.70 o
 -11  13   9      677.37      828.57     80.77 o
  -8  13   9      661.37      768.21     72.09 o
  -5  13   9      661.74      731.96     59.72 o
  -2  13   9       12.63       21.08     31.66 o
   1  13   9      353.32      385.20     61.21 o
   4  13   9       86.30      255.82     71.67 o
 -19  14   9        2.99       55.92     57.85 o
 -16  14   9       63.64      160.57     57.66 o
 -13  14   9      344.60      351.40     74.33 o
 -10  14   9        6.34       27.86     38.16 o
  -7  14   9       44.92       87.86     32.77 o
  -4  14   9       58.87      103.45     37.92 o
  -1  14   9     2280.96     2273.50    108.25 o
   2  14   9      123.67      224.34     64.84 o
   5  14   9        3.62      109.34     60.69 o
 -18  15   9      310.98      294.11     72.75 o
 -15  15   9      330.31      481.83     81.32 o
 -12  15   9      630.00      596.10     73.28 o
  -9  15   9      383.88      505.09     65.95 o
  -6  15   9       29.92       68.83     37.81 o
  -3  15   9       17.06      159.64     44.12 o
   0  15   9       32.03      139.49     48.48 o
   3  15   9      104.89      199.87     68.50 o
 -17  16   9        8.90       60.14     56.57 o
 -14  16   9       15.96      181.19     49.13 o
 -11  16   9      986.85     1281.03     98.00 o
  -8  16   9      315.25      350.59     54.80 o
  -5  16   9      216.13      278.62     49.00 o
  -2  16   9     1050.74      964.53    100.99 o
   1  16   9       11.71       45.40     72.51 o
 -16  17   9      554.72      597.42     81.46 o
 -13  17   9      467.72      533.58     73.05 o
 -10  17   9      428.35      502.32     62.32 o
  -7  17   9       76.62      119.01     38.97 o
  -4  17   9      155.29      276.23     47.34 o
  -1  17   9      418.29      526.05     73.69 o
 -15  18   9      468.62      587.33     75.50 o
 -12  18   9      232.58      464.19     72.88 o
  -9  18   9      286.11      402.16     63.46 o
  -6  18   9        9.01      124.15     40.58 o
  -3  18   9      630.47      607.02     79.01 o
 -14  19   9       14.47       78.04     43.99 o
 -11  19   9       52.35      126.05     75.73 o
  -8  19   9      119.26      217.49     50.26 o
  -5  19   9      391.06      431.69     66.40 o
  -1   1  10      643.26      653.87     80.70 o
  -3   2  10       14.35       85.05     47.46 o
   0   2  10      204.41      194.91     55.45 o
  -5   3  10       79.09      113.52     41.28 o
  -2   3  10     1308.12     1339.72    104.57 o
   1   3  10     1046.97     1183.94     98.30 o
  -7   4  10       46.11       76.78     42.04 o
  -4   4  10       75.71      162.91     51.78 o
  -1   4  10      101.01      139.61     51.60 o
   2   4  10       36.33       50.86     40.02 o
  -9   5  10      404.32      371.74     67.34 o
  -6   5  10      257.62      324.51     52.81 o
  -3   5  10      578.40      713.93     81.62 o
   0   5  10      376.41      382.03     67.49 o
   3   5  10      749.87      834.14     92.24 o
 -11   6  10      307.02      452.45     76.13 o
  -8   6  10      885.56      955.51     95.75 o
  -5   6  10      451.13      446.07     58.87 o
  -2   6  10      464.38      473.74     74.15 o
   1   6  10        3.75       29.74     37.54 o
   4   6  10      757.78      876.76     95.45 o
 -13   7  10       22.31       19.76     50.04 o
 -10   7  10       19.51       16.67     44.30 o
  -7   7  10       99.06      130.05     58.74 o
  -4   7  10      425.14      471.81     61.18 o
  -1   7  10        0.67       57.54     47.88 o
   2   7  10      900.42      881.59     95.68 o
   5   7  10      102.02      151.01     59.41 o
 -15   8  10       75.77       90.81     57.76 o
 -12   8  10        0.66       32.41     46.72 o
  -9   8  10      390.16      432.58     82.16 o
  -6   8  10        0.62       52.21     36.18 o
  -3   8  10     1316.74     1240.31     87.29 o
   0   8  10      106.38      144.72     48.61 o
   3   8  10      641.66      672.59     85.18 o
   6   8  10      128.96      181.31     58.68 o
 -17   9  10       21.03       79.99     48.78 o
 -14   9  10      192.76      278.33     75.29 o
 -11   9  10        4.84       39.10     44.24 o
  -8   9  10        7.52       24.89     42.17 o
  -5   9  10      148.02      130.45     41.63 o
  -2   9  10     1429.06     1433.28    113.33 o
   1   9  10       11.84        1.70     41.11 o
   4   9  10        0.93      148.63     53.52 o
   7   9  10        0.04       17.96     49.93 o
 -16  10  10      354.83      530.45    101.70 o
 -13  10  10       11.19       71.65     55.46 o
 -10  10  10       77.59      171.99     54.08 o
  -7  10  10      176.70      198.10     45.33 o
  -4  10  10      778.84      714.35     71.76 o
  -1  10  10        6.03       13.86     41.32 o
   2  10  10       39.97       83.21     51.71 o
   5  10  10      393.17      478.20     80.98 o
 -15  11  10        3.81       16.47     50.65 o
 -12  11  10      296.95      362.33     71.78 o
  -9  11  10        0.44       83.16     48.24 o
  -6  11  10       46.90       41.26     36.13 o
  -3  11  10      251.17      360.74     50.88 o
   0  11  10        3.88       84.93     48.88 o
   3  11  10        9.30       49.29     51.70 o
   6  11  10        0.04       70.41     60.74 o
 -14  12  10      443.06      408.95     78.02 o
 -11  12  10      954.95     1028.04    135.13 o
  -8  12  10        0.40       57.31     47.20 o
  -5  12  10      330.69      487.78     59.03 o
  -2  12  10      629.49      580.30     75.44 o
   1  12  10       57.00      227.29     50.50 o
   4  12  10       98.79      211.77     70.33 o
 -16  13  10      297.92      287.49     74.03 o
 -13  13  10      322.01      423.40     80.43 o
 -10  13  10        5.20       51.51     42.63 o
  -7  13  10        0.12       74.82     35.25 o
  -4  13  10      278.36      360.98     51.59 o
  -1  13  10       24.34       51.11     43.08 o
   2  13  10       48.89      118.49     58.16 o
 -15  14  10        1.67       48.88     56.50 o
 -12  14  10      309.54      378.32     98.29 o
  -9  14  10      251.26      343.25     60.30 o
  -6  14  10      665.69      695.63     76.37 o
  -3  14  10       10.19       33.85     33.61 o
   0  14  10      117.34      240.22     58.16 o
 -14  15  10        0.02       38.83     56.52 o
 -11  15  10      329.21      495.21     73.05 o
  -8  15  10       19.26       87.19     42.62 o
  -5  15  10      628.39      743.48     71.03 o
  -2  15  10        4.58       73.50     47.66 o
 -13  16  10       82.20      150.10     58.77 o
 -10  16  10      385.43      543.89     71.25 o
  -7  16  10       49.91      168.49     46.65 o
  -4  16  10        4.90       65.86     39.74 o
  -9  17  10       23.83        0.00     54.36 o
  -6  17  10       18.60       97.89     44.60 o
   0   1  11      163.40      242.09     57.48 o
  -2   2  11       95.69      129.07     59.27 o
   1   2  11      986.85     1183.51    102.56 o
  -4   3  11      301.58      265.62     60.79 o
  -1   3  11      712.72      736.98     84.05 o
   2   3  11      587.60      818.04    141.77 o
  -6   4  11      182.46      289.29     64.13 o
  -3   4  11      127.74      216.96    102.89 o
   0   4  11      836.39      835.07     93.07 o
   3   4  11       15.53      127.49     70.77 o
  -8   5  11       95.95      100.49     55.93 o
  -5   5  11       91.17       96.55     54.70 o
  -2   5  11       61.53      102.16     50.41 o
   1   5  11     1052.89     1092.00    104.01 o
   4   5  11      119.65      172.11     64.54 o
 -10   6  11       39.28       78.15     59.31 o
  -7   6  11       40.58       67.85     63.89 o
  -4   6  11        2.89       88.70     48.04 o
  -1   6  11     1009.50     1162.85    106.97 o
   2   6  11       47.61       41.05     65.65 o
   5   6  11       53.61       74.80     57.05 o
 -12   7  11      253.86      276.11     78.56 o
  -9   7  11       18.40       31.36     51.04 o
  -6   7  11        2.19       33.05     47.17 o
  -3   7  11       71.39      138.02     54.19 o
   0   7  11        3.05       70.46     68.70 o
   3   7  11      782.19      852.37    109.38 o
   6   7  11        1.37       31.48     60.78 o
 -14   8  11      601.39      579.30     97.40 o
 -11   8  11      733.86      538.96     85.02 o
  -8   8  11      654.23      494.38     76.34 o
  -5   8  11       41.47       83.14     43.26 o
  -2   8  11       22.74      138.83     51.73 o
   1   8  11       49.91      125.78     60.71 o
   4   8  11       10.72       41.70     51.04 o
 -13   9  11      837.99      693.30     95.13 o
 -10   9  11        8.34       74.30     52.02 o
  -7   9  11       49.43       92.04     48.38 o
  -4   9  11      522.52      676.60    162.60 o
  -1   9  11       56.53       51.44     57.35 o
   2   9  11       24.22      110.47     56.94 o
 -12  10  11       11.70       35.90     51.88 o
  -9  10  11      419.14      590.97     80.78 o
  -6  10  11     1693.48     1641.14    124.29 o
  -3  10  11       37.62      201.38    152.86 o
   0  10  11       12.04        5.21     50.28 o
   3  10  11      288.93      346.27     77.06 o
 -11  11  11        2.52       58.70     57.87 o
  -8  11  11      266.25      323.59     66.95 o
  -5  11  11       72.66      215.86     56.20 o
  -2  11  11        0.02       97.50     81.91 o
   1  11  11        0.78       23.05     52.86 o
 -10  12  11       11.90       96.16     55.17 o
  -7  12  11      129.28      290.17     66.67 o
  -4  12  11       22.09      170.17     67.53 o
  -1  12  11      423.90      716.75    107.53 o
  -9  13  11      149.48      272.43     62.39 o
  -6  13  11       51.81      160.19     58.16 o
  -3  13  11      221.76      261.40     82.41 o
  -8  14  11      283.56      479.74     80.67 o
   0   0  12      857.67      851.88    169.71 o
   1   1  12       69.56      174.32     59.04 o
  -1   2  12       81.55      200.71     61.78 o
   2   2  12      412.91      566.36     97.41 o
  -3   3  12      368.16      511.37    106.28 o
   0   3  12        5.35      106.58     56.23 o
   3   3  12       50.72       60.77     81.71 o
  -5   4  12      370.88      497.80     83.38 o
  -2   4  12       62.03      134.32     57.23 o
   1   4  12        3.25       98.55     88.84 o
   4   4  12        7.56       80.85     81.90 o
  -7   5  12       17.38      123.26     92.26 o
  -4   5  12      373.79      575.87     88.42 o
  -1   5  12       13.25       41.62     59.16 o
   2   5  12      409.61      427.70    114.52 o
  -9   6  12      244.95      184.33    183.54 o
  -6   6  12      189.84      145.22     89.63 o
  -3   6  12      564.89      689.37    114.30 o
   0   6  12      214.75      175.15     91.73 o
   3   6  12       12.26        0.00     81.81 o
  -8   7  12      135.37      152.51     91.00 o
  -5   7  12       12.64       55.35     56.09 o
  -2   7  12      262.25      405.51     96.62 o
   1   7  12        5.05        0.00     83.36 o
  -7   8  12       83.10        0.00     87.29 o
  -4   8  12       55.77      109.63     62.32 o
  -1   8  12       62.81       46.25     91.40 o
  -6   9  12      196.88       68.14     61.87 o
  -3   9  12       65.87      119.20     70.88 o
 
